# Supplementary material for: 3-(Adamantan-1-yl)-4-methyl-1-({4-[3-(tri­fluoro­meth­yl)phen­yl]piperazin-1-yl}meth­yl)-4,5-di­hydro-1H-1,2,4-triazole-5-thione
Source: Acta Crystallogr Sect E Struct Rep Online. 2013 Apr 13;69(Pt 5):o695–6. doi: 10.1107/S1600536813009495 (PMC3648232; doi:10.1107/S1600536813009495)
Supplement: Supplementary file 1 [file e-69-0o695-sup1.cif]

##############################################################################
#                                                                            #
# This CIF contains the data in a paper accepted for publication in          #
# Acta Crystallographica Section E. It conforms to the requirements of       #
# Notes for Authors for Acta Crystallographica Section E, and has been       #
# peer reviewed under the auspices of the IUCr Commission on Journals.       #
#                                                                            #
# Full details of the Crystallographic Information File format               #
# are given in the paper "The Crystallographic Information File (CIF):       #
# a New Standard Archive File for Crystallography" by S. R. Hall, F. H.      #
# Allen and I. D. Brown [Acta Cryst. (1991), A47, 655-685].                  #
#                                                                            #
# The current version of the core CIF dictionary is obtainable from          #
# ftp://ftp.iucr.org/pub/cif_core.dic.                                       #
#                                                                            #
# Software is freely available for graphical display of the structure(s)     #
# in this CIF. For information consult the CIF software page                 #
# http://www.iucr.org/resources/cif/software.                                #
#                                                                            #
# This file may be used for bona fide research purposes within the           #
# scientific community so long as proper attribution is given to the journal # 
# article from which it was obtained.                                        #
#                                                                            #
##############################################################################
data_global
_audit_creation_method     SHELXL-97
_journal_date_recd_electronic     2013-04-08
_journal_date_accepted     2013-04-08
_journal_name_full     'Acta Crystallographica, Section E'
_journal_year     2013
_journal_volume     69
_journal_issue      5
_journal_page_first     o695
_journal_page_last     o696
_journal_paper_category     QO
_journal_paper_doi     10.1107/S1600536813009495
_journal_coeditor_code     HG5307
_publ_contact_author_name     ' Edward RT Tiekink '
_publ_contact_author_address
;
Department of Chemistry, University of Malaya,
50603 Kuala Lumpur, Malaysia
;
_publ_contact_author_email
;
edward.tiekink@gmail.com
;
_publ_contact_author_fax     ' +60 3 7967 4193 '
_publ_contact_author_phone     ' +60 3 7967 6775 '
_publ_section_title
;\
3-(Adamantan-1-yl)-4-methyl-1-({4-[3-(trifluoromethyl)phenyl]piperazin-1-yl}\
methyl)-4,5-dihydro-1<i>H</i>-1,2,4-triazole-5-thione
;
loop_
    _publ_author_name
    _publ_author_footnote
    _publ_author_address
    ' Ali A. El-Emam'
;
Additional correspondence author, e-mail: elemam5@hotmail.com.
;
;
Department of Pharmaceutical Chemistry, College of Pharmacy,
King Saud University, Riyadh 11451, Saudi Arabia
;
    'Abdul-Malek S. Al-Tamimi' .
;
Department of Pharmaceutical Chemistry, College of Pharmacy,
Salman bin Abdulaziz University, Alkharj 11942, Saudi Arabia
;
    'Khalid A. Alrashood' .
;
Department of Pharmaceutical Chemistry, College of Pharmacy,
King Saud University, Riyadh 11451, Saudi Arabia
;
    'Ng, Seik Weng' .
;
Department of Chemistry
University of Malaya
50603 Kuala Lumpur
Malaysia
Chemistry Department
Faculty of Science
King Abdulaziz University
PO Box 80203 Jeddah
Saudi Arabia
;
    'Tiekink, Edward R. T.' .
;
Department of Chemistry, University of Malaya,
50603 Kuala Lumpur, Malaysia
;
_publ_section_synopsis     .
data_I
_audit_creation_method     SHELXL-97
_chemical_name_systematic
;\
3-(Adamantan-1-yl)-4-methyl-1-({4-[3-(trifluoromethyl)phenyl]piperazin-1-\
yl}methyl)-4,5-dihydro-1<i>H</i>-1,2,4-triazole-5-thione
;
_chemical_name_common     ?
_chemical_formula_moiety     'C25 H32 F3 N5 S'
_chemical_formula_sum     'C25 H32 F3 N5 S'
_chemical_formula_iupac     'C25 H32 F3 N5 S'
_chemical_formula_weight     491.62
_chemical_melting_point     ?
_symmetry_cell_setting     orthorhombic
_symmetry_space_group_name_H-M     'P n a 21'
_symmetry_space_group_name_Hall     'P 2c -2n'
loop_
    _symmetry_equiv_pos_as_xyz
    'x, y, z'
    '-x, -y, z+1/2'
    'x+1/2, -y+1/2, z'
    '-x+1/2, y+1/2, z+1/2'
_cell_length_a     28.8100(15)
_cell_length_b     6.6052(4)
_cell_length_c     25.7717(14)
_cell_angle_alpha     90.00
_cell_angle_beta     90.00
_cell_angle_gamma     90.00
_cell_volume     4904.2(5)
_cell_formula_units_Z     8
_cell_measurement_reflns_used     4723
_cell_measurement_theta_min     2.9306
_cell_measurement_theta_max     27.5021
_cell_measurement_temperature     295(2)
_exptl_crystal_description     prism
_exptl_crystal_colour     colourless
_exptl_crystal_size_max     0.40
_exptl_crystal_size_mid     0.30
_exptl_crystal_size_min     0.20
_exptl_crystal_density_diffrn     1.332
_exptl_crystal_density_meas     ?
_exptl_crystal_density_method     'not measured'
_exptl_crystal_F_000     2080
_exptl_absorpt_coefficient_mu     0.178
_exptl_absorpt_correction_type     multi-scan
_exptl_absorpt_process_details     '(CrysAlis PRO; Agilent, 2011)'
_exptl_absorpt_correction_T_min     0.87828
_exptl_absorpt_correction_T_max     1.00000
_exptl_special_details
;
;
_diffrn_ambient_temperature     295(2)
_diffrn_radiation_type     MoK\a
_diffrn_radiation_wavelength     0.71073
_diffrn_radiation_source     'SuperNova (Mo) X-ray Source'
_diffrn_radiation_monochromator     Mirror
_diffrn_measurement_device_type
                  'Agilent SuperNova Dual diffractometer with an Atlas detector'
_diffrn_measurement_method     '\w scan'
_diffrn_detector_area_resol_mean     10.4041
_diffrn_reflns_number     19420
_diffrn_reflns_av_R_equivalents     0.0379
_diffrn_reflns_av_sigmaI/netI     0.0464
_diffrn_reflns_theta_min     2.94
_diffrn_reflns_theta_max     27.56
_diffrn_reflns_theta_full     27.56
_diffrn_measured_fraction_theta_max     0.999
_diffrn_measured_fraction_theta_full     0.999
_diffrn_reflns_limit_h_min     -28
_diffrn_reflns_limit_h_max     37
_diffrn_reflns_limit_k_min     -8
_diffrn_reflns_limit_k_max     6
_diffrn_reflns_limit_l_min     -27
_diffrn_reflns_limit_l_max     33
_diffrn_standards_number     0
_diffrn_standards_interval_count     0
_diffrn_standards_interval_time     0
_diffrn_standards_decay_%     0
_refine_special_details
;
Refinement of <i>F</i>^2^ against ALL reflections. The weighted <i>R</i>-factor
<i>wR</i> and goodness of fit <i>S</i> are based on <i>F</i>^2^, conventional
<i>R</i>-factors <i>R</i> are based on <i>F</i>, with <i>F</i> set to zero for
negative <i>F</i>^2^. The threshold expression of <i>F</i>^2^ >
\s(<i>F</i>^2^) is used only for calculating <i>R</i>-factors(gt) <i>etc</i>.
and is not relevant to the choice of reflections for refinement.
<i>R</i>-factors based on <i>F</i>^2^ are statistically about twice as large
as those based on <i>F</i>, and <i>R</i>- factors based on ALL data will be
even larger.
;
_reflns_number_total     9351
_reflns_number_gt     6701
_reflns_threshold_expression     I>2\s(I)
_refine_ls_structure_factor_coef     Fsqd
_refine_ls_matrix_type     full
_refine_ls_R_factor_all     0.0839
_refine_ls_R_factor_gt     0.0577
_refine_ls_wR_factor_gt     0.1321
_refine_ls_wR_factor_ref     0.1513
_refine_ls_goodness_of_fit_ref     1.032
_refine_ls_restrained_S_all     1.031
_refine_ls_number_reflns     9351
_refine_ls_number_parameters     616
_refine_ls_number_restraints     1
_refine_ls_hydrogen_treatment     constr
_refine_ls_weighting_scheme     calc
_refine_ls_weighting_details
         'calc w=1/[\s^2^(Fo^2^)+(0.0676P)^2^+1.2433P] where P=(Fo^2^+2Fc^2^)/3'
_atom_sites_solution_hydrogens     geom
_atom_sites_solution_primary     direct
_atom_sites_solution_secondary     difmap
_refine_ls_shift/su_max     0.001
_refine_ls_shift/su_mean     0.000
_refine_diff_density_max     0.365
_refine_diff_density_min     -0.277
_refine_ls_extinction_method     none
_refine_ls_extinction_coef     ?
_refine_ls_abs_structure_details     'Flack (1983), 3730 Friedel pairs'
_refine_ls_abs_structure_Flack     0.27(9)
loop_
    _atom_type_symbol
    _atom_type_description
    _atom_type_scat_dispersion_real
    _atom_type_scat_dispersion_imag
    _atom_type_scat_source
    'C' 'C' 0.0033 0.0016
                         'International Tables Vol C Tables 4.2.6.8 and 6.1.1.4'
    'H' 'H' 0.0000 0.0000
                         'International Tables Vol C Tables 4.2.6.8 and 6.1.1.4'
    'N' 'N' 0.0061 0.0033
                         'International Tables Vol C Tables 4.2.6.8 and 6.1.1.4'
    'F' 'F' 0.0171 0.0103
                         'International Tables Vol C Tables 4.2.6.8 and 6.1.1.4'
    'S' 'S' 0.1246 0.1234
                         'International Tables Vol C Tables 4.2.6.8 and 6.1.1.4'
_computing_data_collection     'CrysAlis PRO (Agilent, 2011)'
_computing_cell_refinement     'CrysAlis PRO (Agilent, 2011)'
_computing_data_reduction     'CrysAlis PRO (Agilent, 2011)'
_computing_structure_solution     'SHELXS97 (Sheldrick, 2008)'
_computing_structure_refinement     'SHELXL97 (Sheldrick, 2008)'
_computing_molecular_graphics
;
ORTEP-3 for Windows (Farrugia, 2012), <i>QMol</i> (Gans & Shalloway,
2001) and
DIAMOND (Brandenburg, 2006)
;
_computing_publication_material     'publCIF (Westrip, 2010)'
loop_
    _atom_site_type_symbol
    _atom_site_label
    _atom_site_fract_x
    _atom_site_fract_y
    _atom_site_fract_z
    _atom_site_U_iso_or_equiv
    _atom_site_adp_type
    _atom_site_calc_flag
    _atom_site_refinement_flags
    _atom_site_occupancy
    _atom_site_symmetry_multiplicity
    _atom_site_disorder_assembly
    _atom_site_disorder_group
    S S1 0.39860(3) 0.38696(19) 0.49983(5) 0.0681(3) Uani d . 1 1 . .
    S S2 0.35800(4) 0.5184(2) 0.32727(5) 0.0706(3) Uani d . 1 1 . .
    F F1 0.0788(2) 0.6059(8) 0.28978(18) 0.183(2) Uani d . 1 1 . .
    F F2 0.13979(13) 0.6066(9) 0.2525(2) 0.198(3) Uani d . 1 1 . .
    F F3 0.09032(18) 0.8017(6) 0.23096(15) 0.1560(18) Uani d . 1 1 . .
    F F4 0.61728(13) 0.4637(5) 0.55280(15) 0.1217(13) Uani d . 1 1 . .
    F F5 0.68603(11) 0.3557(6) 0.55014(18) 0.1333(15) Uani d . 1 1 . .
    F F6 0.64004(15) 0.2316(6) 0.60229(11) 0.1267(13) Uani d . 1 1 . .
    N N1 0.34008(9) 0.4862(4) 0.57964(11) 0.0440(6) Uani d . 1 1 . .
    N N2 0.31554(10) 0.7906(5) 0.55884(11) 0.0501(7) Uani d . 1 1 . .
    N N3 0.34609(9) 0.7187(5) 0.52206(11) 0.0499(7) Uani d . 1 1 . .
    N N4 0.31612(10) 0.8804(5) 0.44287(12) 0.0543(8) Uani d . 1 1 . .
    N N5 0.22650(10) 0.9371(4) 0.40013(12) 0.0488(7) Uani d . 1 1 . .
    N N6 0.41461(9) 0.4168(4) 0.24638(11) 0.0446(6) Uani d . 1 1 . .
    N N7 0.43862(9) 0.1100(5) 0.26586(11) 0.0494(7) Uani d . 1 1 . .
    N N8 0.40902(10) 0.1840(5) 0.30367(11) 0.0519(7) Uani d . 1 1 . .
    N N9 0.44187(10) 0.0441(5) 0.38380(11) 0.0562(8) Uani d . 1 1 . .
    N N10 0.53329(10) 0.0274(4) 0.42481(11) 0.0501(7) Uani d . 1 1 . .
    C C1 0.34866(14) 0.2931(6) 0.60558(16) 0.0596(10) Uani d . 1 1 . .
    H H1A 0.3405 0.3043 0.6416 0.089 Uiso calc R 1 1 . .
    H H1B 0.3809 0.2588 0.6026 0.089 Uiso calc R 1 1 . .
    H H1C 0.3302 0.1894 0.5896 0.089 Uiso calc R 1 1 . .
    C C2 0.31235(11) 0.6474(5) 0.59316(13) 0.0431(8) Uani d . 1 1 . .
    C C3 0.36145(11) 0.5316(6) 0.53342(13) 0.0459(8) Uani d . 1 1 . .
    C C4 0.28123(10) 0.6645(5) 0.64055(13) 0.0398(7) Uani d . 1 1 . .
    C C5 0.30999(12) 0.6808(7) 0.69043(14) 0.0539(9) Uani d . 1 1 . .
    H H5A 0.3308 0.7957 0.6881 0.065 Uiso calc R 1 1 . .
    H H5B 0.3286 0.5595 0.6947 0.065 Uiso calc R 1 1 . .
    C C6 0.27774(15) 0.7067(7) 0.73726(15) 0.0646(11) Uani d . 1 1 . .
    H H6 0.2963 0.7153 0.7690 0.078 Uiso calc R 1 1 . .
    C C7 0.24557(16) 0.5274(7) 0.74063(17) 0.0689(12) Uani d . 1 1 . .
    H H7A 0.2256 0.5416 0.7707 0.083 Uiso calc R 1 1 . .
    H H7B 0.2636 0.4045 0.7448 0.083 Uiso calc R 1 1 . .
    C C8 0.21631(14) 0.5120(7) 0.69245(17) 0.0632(11) Uani d . 1 1 . .
    H H8 0.1953 0.3957 0.6954 0.076 Uiso calc R 1 1 . .
    C C9 0.24764(13) 0.4852(6) 0.64492(16) 0.0565(10) Uani d . 1 1 . .
    H H9A 0.2288 0.4769 0.6138 0.068 Uiso calc R 1 1 . .
    H H9B 0.2651 0.3602 0.6481 0.068 Uiso calc R 1 1 . .
    C C10 0.25241(14) 0.8580(6) 0.63495(18) 0.0643(11) Uani d . 1 1 . .
    H H10A 0.2337 0.8504 0.6037 0.077 Uiso calc R 1 1 . .
    H H10B 0.2729 0.9739 0.6319 0.077 Uiso calc R 1 1 . .
    C C11 0.22067(15) 0.8846(7) 0.68255(19) 0.0694(12) Uani d . 1 1 . .
    H H11 0.2026 1.0093 0.6787 0.083 Uiso calc R 1 1 . .
    C C12 0.24965(16) 0.8978(7) 0.7310(2) 0.0770(14) Uani d . 1 1 . .
    H H12A 0.2296 0.9159 0.7610 0.092 Uiso calc R 1 1 . .
    H H12B 0.2703 1.0136 0.7289 0.092 Uiso calc R 1 1 . .
    C C13 0.18797(13) 0.7053(8) 0.68558(19) 0.0738(13) Uani d . 1 1 . .
    H H13A 0.1697 0.6968 0.6541 0.089 Uiso calc R 1 1 . .
    H H13B 0.1669 0.7219 0.7147 0.089 Uiso calc R 1 1 . .
    C C14 0.35602(12) 0.8363(7) 0.47442(15) 0.0600(10) Uani d . 1 1 . .
    H H14A 0.3705 0.9631 0.4843 0.072 Uiso calc R 1 1 . .
    H H14B 0.3782 0.7614 0.4536 0.072 Uiso calc R 1 1 . .
    C C15 0.28730(13) 0.7071(6) 0.43116(15) 0.0571(9) Uani d . 1 1 . .
    H H15A 0.2700 0.6680 0.4619 0.068 Uiso calc R 1 1 . .
    H H15B 0.3067 0.5938 0.4210 0.068 Uiso calc R 1 1 . .
    C C16 0.25377(14) 0.7573(6) 0.38749(15) 0.0595(10) Uani d . 1 1 . .
    H H16A 0.2710 0.7808 0.3557 0.071 Uiso calc R 1 1 . .
    H H16B 0.2331 0.6436 0.3818 0.071 Uiso calc R 1 1 . .
    C C17 0.25512(14) 1.1091(6) 0.41538(18) 0.0636(11) Uani d . 1 1 . .
    H H17A 0.2353 1.2200 0.4264 0.076 Uiso calc R 1 1 . .
    H H17B 0.2733 1.1546 0.3859 0.076 Uiso calc R 1 1 . .
    C C18 0.28749(15) 1.0502(6) 0.45952(17) 0.0609(10) Uani d . 1 1 . .
    H H18A 0.3071 1.1642 0.4687 0.073 Uiso calc R 1 1 . .
    H H18B 0.2695 1.0123 0.4898 0.073 Uiso calc R 1 1 . .
    C C19 0.18602(12) 0.9753(5) 0.37124(13) 0.0464(8) Uani d . 1 1 . .
    C C20 0.15911(13) 1.1469(6) 0.38088(14) 0.0595(10) Uani d . 1 1 . .
    H H20 0.1691 1.2408 0.4054 0.071 Uiso calc R 1 1 . .
    C C21 0.11804(15) 1.1798(8) 0.35478(17) 0.0749(13) Uani d . 1 1 . .
    H H21 0.1012 1.2969 0.3616 0.090 Uiso calc R 1 1 . .
    C C22 0.10138(14) 1.0445(8) 0.31911(16) 0.0702(12) Uani d . 1 1 . .
    H H22 0.0735 1.0676 0.3019 0.084 Uiso calc R 1 1 . .
    C C23 0.12715(12) 0.8732(6) 0.30942(13) 0.0507(9) Uani d . 1 1 . .
    C C24 0.16869(11) 0.8385(6) 0.33489(14) 0.0480(8) Uani d . 1 1 . .
    H H24 0.1854 0.7214 0.3276 0.058 Uiso calc R 1 1 . .
    C C25 0.10945(14) 0.7250(7) 0.27190(18) 0.0629(11) Uani d . 1 1 . .
    C C26 0.40500(15) 0.6074(6) 0.21976(18) 0.0656(11) Uani d . 1 1 . .
    H H26A 0.3728 0.6413 0.2238 0.098 Uiso calc R 1 1 . .
    H H26B 0.4121 0.5935 0.1835 0.098 Uiso calc R 1 1 . .
    H H26C 0.4238 0.7129 0.2345 0.098 Uiso calc R 1 1 . .
    C C27 0.44172(10) 0.2542(5) 0.23169(12) 0.0415(7) Uani d . 1 1 . .
    C C28 0.39408(11) 0.3711(6) 0.29321(14) 0.0485(8) Uani d . 1 1 . .
    C C29 0.47076(10) 0.2327(5) 0.18353(13) 0.0403(7) Uani d . 1 1 . .
    C C30 0.44003(12) 0.2164(6) 0.13534(14) 0.0530(9) Uani d . 1 1 . .
    H H30A 0.4213 0.3376 0.1321 0.064 Uiso calc R 1 1 . .
    H H30B 0.4193 0.1015 0.1389 0.064 Uiso calc R 1 1 . .
    C C31 0.47015(15) 0.1899(7) 0.08613(16) 0.0680(11) Uani d . 1 1 . .
    H H31 0.4499 0.1808 0.0556 0.082 Uiso calc R 1 1 . .
    C C32 0.50187(19) 0.3665(7) 0.08024(18) 0.0781(13) Uani d . 1 1 . .
    H H32A 0.4839 0.4901 0.0773 0.094 Uiso calc R 1 1 . .
    H H32B 0.5202 0.3514 0.0489 0.094 Uiso calc R 1 1 . .
    C C33 0.53413(16) 0.3793(7) 0.1277(2) 0.0769(14) Uani d . 1 1 . .
    H H33 0.5553 0.4942 0.1235 0.092 Uiso calc R 1 1 . .
    C C34 0.50505(15) 0.4101(6) 0.17700(18) 0.0657(11) Uani d . 1 1 . .
    H H34A 0.4880 0.5364 0.1746 0.079 Uiso calc R 1 1 . .
    H H34B 0.5253 0.4173 0.2070 0.079 Uiso calc R 1 1 . .
    C C35 0.49929(15) 0.0375(6) 0.18721(17) 0.0618(10) Uani d . 1 1 . .
    H H35A 0.4786 -0.0772 0.1911 0.074 Uiso calc R 1 1 . .
    H H35B 0.5191 0.0432 0.2176 0.074 Uiso calc R 1 1 . .
    C C36 0.52930(14) 0.0085(6) 0.13848(18) 0.0639(11) Uani d . 1 1 . .
    H H36 0.5472 -0.1173 0.1415 0.077 Uiso calc R 1 1 . .
    C C37 0.49783(17) -0.0028(7) 0.09112(17) 0.0698(12) Uani d . 1 1 . .
    H H37A 0.5165 -0.0226 0.0602 0.084 Uiso calc R 1 1 . .
    H H37B 0.4769 -0.1171 0.0945 0.084 Uiso calc R 1 1 . .
    C C38 0.56217(13) 0.1856(9) 0.1320(2) 0.0845(15) Uani d . 1 1 . .
    H H38A 0.5829 0.1934 0.1615 0.101 Uiso calc R 1 1 . .
    H H38B 0.5807 0.1672 0.1009 0.101 Uiso calc R 1 1 . .
    C C39 0.40105(13) 0.0682(8) 0.35189(15) 0.0659(12) Uani d . 1 1 . .
    H H39A 0.3773 0.1362 0.3721 0.079 Uiso calc R 1 1 . .
    H H39B 0.3893 -0.0649 0.3428 0.079 Uiso calc R 1 1 . .
    C C40 0.46762(14) 0.2282(6) 0.39268(15) 0.0582(10) Uani d . 1 1 . .
    H H40A 0.4463 0.3359 0.4019 0.070 Uiso calc R 1 1 . .
    H H40B 0.4834 0.2673 0.3610 0.070 Uiso calc R 1 1 . .
    C C41 0.50309(14) 0.2017(6) 0.43576(16) 0.0617(10) Uani d . 1 1 . .
    H H41A 0.5218 0.3233 0.4387 0.074 Uiso calc R 1 1 . .
    H H41B 0.4872 0.1809 0.4685 0.074 Uiso calc R 1 1 . .
    C C42 0.50745(15) -0.1556(6) 0.41217(17) 0.0639(11) Uani d . 1 1 . .
    H H42A 0.4910 -0.2022 0.4428 0.077 Uiso calc R 1 1 . .
    H H42B 0.5289 -0.2610 0.4018 0.077 Uiso calc R 1 1 . .
    C C43 0.47310(14) -0.1184(6) 0.36896(17) 0.0616(10) Uani d . 1 1 . .
    H H43A 0.4895 -0.0819 0.3374 0.074 Uiso calc R 1 1 . .
    H H43B 0.4555 -0.2408 0.3623 0.074 Uiso calc R 1 1 . .
    C C44 0.57378(12) 0.0090(5) 0.45413(13) 0.0466(8) Uani d . 1 1 . .
    C C45 0.60424(14) -0.1533(7) 0.44725(15) 0.0598(10) Uani d . 1 1 . .
    H H45 0.5962 -0.2562 0.4243 0.072 Uiso calc R 1 1 . .
    C C46 0.64559(15) -0.1659(7) 0.47321(16) 0.0683(12) Uani d . 1 1 . .
    H H46 0.6651 -0.2755 0.4670 0.082 Uiso calc R 1 1 . .
    C C47 0.65905(15) -0.0202(7) 0.50823(17) 0.0679(12) Uani d . 1 1 . .
    H H47 0.6870 -0.0298 0.5261 0.082 Uiso calc R 1 1 . .
    C C48 0.62912(12) 0.1419(6) 0.51580(14) 0.0524(9) Uani d . 1 1 . .
    C C49 0.58751(12) 0.1560(6) 0.49019(13) 0.0499(9) Uani d . 1 1 . .
    H H49 0.5680 0.2652 0.4969 0.060 Uiso calc R 1 1 . .
    C C50 0.64274(15) 0.2985(7) 0.55468(18) 0.0658(11) Uani d . 1 1 . .
loop_
    _atom_site_aniso_label
    _atom_site_aniso_U_11
    _atom_site_aniso_U_22
    _atom_site_aniso_U_33
    _atom_site_aniso_U_12
    _atom_site_aniso_U_13
    _atom_site_aniso_U_23
    S1 0.0566(5) 0.0798(8) 0.0680(6) 0.0067(6) 0.0152(5) -0.0190(6)
    S2 0.0606(6) 0.0897(8) 0.0616(6) 0.0106(6) 0.0147(5) -0.0182(6)
    F1 0.228(5) 0.204(5) 0.115(3) -0.144(5) 0.026(3) -0.032(3)
    F2 0.109(3) 0.234(5) 0.250(6) 0.041(3) -0.063(3) -0.187(5)
    F3 0.247(5) 0.114(3) 0.107(3) 0.006(3) -0.109(3) -0.011(2)
    F4 0.136(3) 0.092(2) 0.138(3) 0.040(2) -0.052(3) -0.048(2)
    F5 0.0796(19) 0.145(3) 0.175(4) -0.029(2) 0.003(2) -0.068(3)
    F6 0.209(4) 0.124(3) 0.0473(15) -0.019(3) -0.009(2) -0.0154(17)
    N1 0.0397(13) 0.0436(14) 0.0487(16) 0.0037(13) 0.0001(13) -0.0005(13)
    N2 0.0447(14) 0.0616(18) 0.0440(16) 0.0042(15) 0.0044(13) 0.0096(15)
    N3 0.0427(13) 0.067(2) 0.0398(16) 0.0014(15) 0.0041(13) 0.0041(15)
    N4 0.0451(15) 0.073(2) 0.0451(17) 0.0022(16) 0.0006(13) 0.0089(16)
    N5 0.0504(15) 0.0474(15) 0.0486(16) 0.0036(14) -0.0003(14) -0.0005(14)
    N6 0.0432(13) 0.0523(16) 0.0383(14) 0.0028(14) -0.0003(12) -0.0045(13)
    N7 0.0434(14) 0.0614(18) 0.0433(15) 0.0054(15) 0.0045(13) 0.0061(15)
    N8 0.0443(14) 0.073(2) 0.0387(16) 0.0004(16) 0.0055(13) 0.0053(15)
    N9 0.0479(16) 0.078(2) 0.0426(16) 0.0069(17) 0.0067(14) 0.0122(16)
    N10 0.0546(15) 0.0503(16) 0.0454(16) 0.0092(15) -0.0017(14) 0.0004(14)
    C1 0.064(2) 0.046(2) 0.068(3) 0.0124(19) 0.013(2) 0.0018(19)
    C2 0.0393(15) 0.0481(19) 0.0419(17) 0.0028(16) -0.0043(14) 0.0029(16)
    C3 0.0410(17) 0.056(2) 0.0410(18) -0.0010(17) -0.0038(14) -0.0044(16)
    C4 0.0366(14) 0.0406(17) 0.0421(17) 0.0006(15) 0.0018(14) 0.0016(14)
    C5 0.0428(17) 0.067(2) 0.051(2) 0.0029(18) -0.0044(16) -0.0075(19)
    C6 0.064(2) 0.083(3) 0.046(2) 0.006(2) 0.0008(19) -0.010(2)
    C7 0.087(3) 0.071(3) 0.049(2) 0.014(3) 0.022(2) 0.011(2)
    C8 0.060(2) 0.062(2) 0.068(3) -0.016(2) 0.025(2) -0.003(2)
    C9 0.0508(19) 0.059(2) 0.059(2) -0.0107(19) 0.0053(18) -0.006(2)
    C10 0.058(2) 0.060(2) 0.075(3) 0.022(2) 0.017(2) 0.019(2)
    C11 0.066(2) 0.060(2) 0.083(3) 0.029(2) 0.023(2) 0.012(2)
    C12 0.074(3) 0.067(3) 0.091(4) -0.007(3) 0.031(3) -0.029(3)
    C13 0.0418(18) 0.109(4) 0.071(3) 0.012(2) 0.012(2) 0.006(3)
    C14 0.0447(18) 0.087(3) 0.048(2) 0.001(2) 0.0070(17) 0.016(2)
    C15 0.058(2) 0.069(2) 0.0442(19) 0.016(2) -0.0020(18) -0.0016(19)
    C16 0.057(2) 0.067(2) 0.055(2) 0.012(2) -0.0048(18) -0.006(2)
    C17 0.059(2) 0.056(2) 0.077(3) -0.006(2) -0.007(2) 0.011(2)
    C18 0.063(2) 0.055(2) 0.064(2) -0.002(2) -0.008(2) -0.001(2)
    C19 0.0498(18) 0.054(2) 0.0357(17) 0.0056(17) 0.0058(15) 0.0063(16)
    C20 0.062(2) 0.071(2) 0.045(2) 0.018(2) -0.0023(18) -0.0123(19)
    C21 0.075(3) 0.087(3) 0.063(3) 0.036(3) -0.008(2) -0.010(2)
    C22 0.061(2) 0.103(3) 0.047(2) 0.027(3) -0.007(2) 0.001(2)
    C23 0.0509(18) 0.064(2) 0.0378(17) 0.0008(19) 0.0024(15) 0.0036(17)
    C24 0.0486(17) 0.0510(19) 0.044(2) 0.0026(17) 0.0028(16) 0.0032(17)
    C25 0.0488(19) 0.075(3) 0.065(3) 0.003(2) -0.005(2) -0.002(2)
    C26 0.071(2) 0.053(2) 0.072(3) 0.008(2) 0.012(2) 0.003(2)
    C27 0.0356(15) 0.0478(18) 0.0411(17) -0.0002(16) -0.0042(14) 0.0005(15)
    C28 0.0376(16) 0.067(2) 0.0410(18) -0.0030(18) -0.0015(14) -0.0073(18)
    C29 0.0352(14) 0.0461(17) 0.0395(17) -0.0078(15) 0.0025(14) -0.0009(15)
    C30 0.0486(17) 0.064(2) 0.046(2) -0.0010(18) -0.0008(16) -0.0075(18)
    C31 0.072(2) 0.088(3) 0.044(2) 0.006(3) -0.002(2) -0.012(2)
    C32 0.102(3) 0.075(3) 0.057(3) 0.013(3) 0.035(3) 0.010(2)
    C33 0.070(3) 0.067(3) 0.094(4) -0.032(2) 0.038(3) -0.016(3)
    C34 0.062(2) 0.065(3) 0.070(3) -0.022(2) 0.016(2) -0.019(2)
    C35 0.058(2) 0.068(3) 0.059(2) 0.021(2) 0.0180(19) 0.014(2)
    C36 0.056(2) 0.063(2) 0.073(3) 0.017(2) 0.020(2) 0.003(2)
    C37 0.080(3) 0.065(2) 0.065(3) -0.003(2) 0.022(2) -0.017(2)
    C38 0.0426(19) 0.125(4) 0.086(3) -0.006(3) 0.021(2) -0.014(3)
    C39 0.0468(19) 0.102(3) 0.048(2) 0.005(2) 0.0094(17) 0.021(2)
    C40 0.061(2) 0.068(2) 0.046(2) 0.021(2) -0.0017(18) -0.004(2)
    C41 0.060(2) 0.077(3) 0.048(2) 0.026(2) -0.0053(18) -0.012(2)
    C42 0.065(2) 0.056(2) 0.070(3) -0.003(2) -0.003(2) 0.012(2)
    C43 0.060(2) 0.065(2) 0.059(2) -0.002(2) -0.0061(19) 0.001(2)
    C44 0.0502(19) 0.055(2) 0.0349(16) 0.0071(18) 0.0105(14) 0.0031(15)
    C45 0.065(2) 0.066(2) 0.048(2) 0.020(2) 0.0000(18) -0.0140(18)
    C46 0.066(2) 0.080(3) 0.059(2) 0.031(2) -0.003(2) -0.013(2)
    C47 0.060(2) 0.087(3) 0.057(2) 0.022(2) -0.004(2) -0.012(2)
    C48 0.0524(18) 0.062(2) 0.0427(19) 0.0056(19) -0.0013(16) -0.0028(17)
    C49 0.0551(19) 0.052(2) 0.0424(19) 0.0124(18) 0.0083(16) 0.0015(16)
    C50 0.066(3) 0.070(3) 0.061(3) 0.005(2) -0.005(2) -0.010(2)
_geom_special_details
;
All e.s.d.'s (except the e.s.d. in the dihedral angle between two l.s. planes)
are estimated using the full covariance matrix. The cell e.s.d.'s are taken
into account individually in the estimation of e.s.d.'s in distances, angles
and torsion angles; correlations between e.s.d.'s in cell parameters are only
used when they are defined by crystal symmetry. An approximate (isotropic)
treatment of cell e.s.d.'s is used for estimating e.s.d.'s involving l.s.
planes.
;
loop_
    _geom_bond_atom_site_label_1
    _geom_bond_atom_site_label_2
    _geom_bond_site_symmetry_2
    _geom_bond_distance
    _geom_bond_publ_flag
    S1 C3 . 1.676(4) ?
    S2 C28 . 1.673(4) ?
    F1 C25 . 1.270(6) ?
    F2 C25 . 1.275(5) ?
    F3 C25 . 1.294(5) ?
    F4 C50 . 1.316(5) ?
    F5 C50 . 1.309(5) ?
    F6 C50 . 1.307(6) ?
    N1 C3 . 1.374(4) ?
    N1 C2 . 1.376(4) ?
    N1 C1 . 1.461(5) ?
    N2 C2 . 1.298(4) ?
    N2 N3 . 1.378(4) ?
    N3 C3 . 1.345(5) ?
    N3 C14 . 1.481(5) ?
    N4 C14 . 1.438(5) ?
    N4 C15 . 1.446(5) ?
    N4 C18 . 1.457(5) ?
    N5 C19 . 1.407(4) ?
    N5 C17 . 1.457(5) ?
    N5 C16 . 1.461(5) ?
    N6 C28 . 1.378(4) ?
    N6 C27 . 1.381(4) ?
    N6 C26 . 1.460(5) ?
    N7 C27 . 1.300(4) ?
    N7 N8 . 1.384(4) ?
    N8 C28 . 1.336(5) ?
    N8 C39 . 1.477(5) ?
    N9 C40 . 1.443(5) ?
    N9 C39 . 1.444(5) ?
    N9 C43 . 1.452(5) ?
    N10 C44 . 1.395(4) ?
    N10 C42 . 1.456(5) ?
    N10 C41 . 1.471(5) ?
    C1 H1A . 0.9600 ?
    C1 H1B . 0.9600 ?
    C1 H1C . 0.9600 ?
    C2 C4 . 1.519(5) ?
    C4 C10 . 1.531(5) ?
    C4 C5 . 1.533(5) ?
    C4 C9 . 1.534(5) ?
    C5 C6 . 1.533(5) ?
    C5 H5A . 0.9700 ?
    C5 H5B . 0.9700 ?
    C6 C7 . 1.507(6) ?
    C6 C12 . 1.508(6) ?
    C6 H6 . 0.9800 ?
    C7 C8 . 1.504(6) ?
    C7 H7A . 0.9700 ?
    C7 H7B . 0.9700 ?
    C8 C13 . 1.526(6) ?
    C8 C9 . 1.532(5) ?
    C8 H8 . 0.9800 ?
    C9 H9A . 0.9700 ?
    C9 H9B . 0.9700 ?
    C10 C11 . 1.540(6) ?
    C10 H10A . 0.9700 ?
    C10 H10B . 0.9700 ?
    C11 C12 . 1.505(7) ?
    C11 C13 . 1.516(6) ?
    C11 H11 . 0.9800 ?
    C12 H12A . 0.9700 ?
    C12 H12B . 0.9700 ?
    C13 H13A . 0.9700 ?
    C13 H13B . 0.9700 ?
    C14 H14A . 0.9700 ?
    C14 H14B . 0.9700 ?
    C15 C16 . 1.520(5) ?
    C15 H15A . 0.9700 ?
    C15 H15B . 0.9700 ?
    C16 H16A . 0.9700 ?
    C16 H16B . 0.9700 ?
    C17 C18 . 1.522(6) ?
    C17 H17A . 0.9700 ?
    C17 H17B . 0.9700 ?
    C18 H18A . 0.9700 ?
    C18 H18B . 0.9700 ?
    C19 C20 . 1.395(5) ?
    C19 C24 . 1.394(5) ?
    C20 C21 . 1.378(5) ?
    C20 H20 . 0.9300 ?
    C21 C22 . 1.369(6) ?
    C21 H21 . 0.9300 ?
    C22 C23 . 1.376(6) ?
    C22 H22 . 0.9300 ?
    C23 C24 . 1.384(5) ?
    C23 C25 . 1.468(6) ?
    C24 H24 . 0.9300 ?
    C26 H26A . 0.9600 ?
    C26 H26B . 0.9600 ?
    C26 H26C . 0.9600 ?
    C27 C29 . 1.503(5) ?
    C29 C30 . 1.529(5) ?
    C29 C35 . 1.532(5) ?
    C29 C34 . 1.542(5) ?
    C30 C31 . 1.547(5) ?
    C30 H30A . 0.9700 ?
    C30 H30B . 0.9700 ?
    C31 C32 . 1.489(6) ?
    C31 C37 . 1.508(6) ?
    C31 H31 . 0.9800 ?
    C32 C33 . 1.539(7) ?
    C32 H32A . 0.9700 ?
    C32 H32B . 0.9700 ?
    C33 C38 . 1.517(7) ?
    C33 C34 . 1.535(6) ?
    C33 H33 . 0.9800 ?
    C34 H34A . 0.9700 ?
    C34 H34B . 0.9700 ?
    C35 C36 . 1.537(6) ?
    C35 H35A . 0.9700 ?
    C35 H35B . 0.9700 ?
    C36 C38 . 1.514(6) ?
    C36 C37 . 1.522(6) ?
    C36 H36 . 0.9800 ?
    C37 H37A . 0.9700 ?
    C37 H37B . 0.9700 ?
    C38 H38A . 0.9700 ?
    C38 H38B . 0.9700 ?
    C39 H39A . 0.9700 ?
    C39 H39B . 0.9700 ?
    C40 C41 . 1.519(5) ?
    C40 H40A . 0.9700 ?
    C40 H40B . 0.9700 ?
    C41 H41A . 0.9700 ?
    C41 H41B . 0.9700 ?
    C42 C43 . 1.510(6) ?
    C42 H42A . 0.9700 ?
    C42 H42B . 0.9700 ?
    C43 H43A . 0.9700 ?
    C43 H43B . 0.9700 ?
    C44 C45 . 1.397(5) ?
    C44 C49 . 1.400(5) ?
    C45 C46 . 1.369(6) ?
    C45 H45 . 0.9300 ?
    C46 C47 . 1.375(6) ?
    C46 H46 . 0.9300 ?
    C47 C48 . 1.388(6) ?
    C47 H47 . 0.9300 ?
    C48 C49 . 1.372(5) ?
    C48 C50 . 1.493(6) ?
    C49 H49 . 0.9300 ?
loop_
    _geom_angle_atom_site_label_1
    _geom_angle_atom_site_label_2
    _geom_angle_atom_site_label_3
    _geom_angle_site_symmetry_1
    _geom_angle_site_symmetry_3
    _geom_angle
    _geom_angle_publ_flag
    C3 N1 C2 . . 108.1(3) ?
    C3 N1 C1 . . 120.8(3) ?
    C2 N1 C1 . . 131.1(3) ?
    C2 N2 N3 . . 105.2(3) ?
    C3 N3 N2 . . 112.1(3) ?
    C3 N3 C14 . . 126.8(3) ?
    N2 N3 C14 . . 120.9(3) ?
    C14 N4 C15 . . 114.6(3) ?
    C14 N4 C18 . . 116.2(3) ?
    C15 N4 C18 . . 110.2(3) ?
    C19 N5 C17 . . 118.2(3) ?
    C19 N5 C16 . . 118.3(3) ?
    C17 N5 C16 . . 112.9(3) ?
    C28 N6 C27 . . 108.2(3) ?
    C28 N6 C26 . . 121.3(3) ?
    C27 N6 C26 . . 130.5(3) ?
    C27 N7 N8 . . 105.1(3) ?
    C28 N8 N7 . . 112.5(3) ?
    C28 N8 C39 . . 126.8(3) ?
    N7 N8 C39 . . 120.4(3) ?
    C40 N9 C39 . . 114.6(3) ?
    C40 N9 C43 . . 110.3(3) ?
    C39 N9 C43 . . 115.9(3) ?
    C44 N10 C42 . . 118.5(3) ?
    C44 N10 C41 . . 117.3(3) ?
    C42 N10 C41 . . 113.0(3) ?
    N1 C1 H1A . . 109.5 ?
    N1 C1 H1B . . 109.5 ?
    H1A C1 H1B . . 109.5 ?
    N1 C1 H1C . . 109.5 ?
    H1A C1 H1C . . 109.5 ?
    H1B C1 H1C . . 109.5 ?
    N2 C2 N1 . . 110.5(3) ?
    N2 C2 C4 . . 122.4(3) ?
    N1 C2 C4 . . 127.2(3) ?
    N3 C3 N1 . . 104.0(3) ?
    N3 C3 S1 . . 128.4(3) ?
    N1 C3 S1 . . 127.6(3) ?
    C2 C4 C10 . . 107.9(3) ?
    C2 C4 C5 . . 111.1(2) ?
    C10 C4 C5 . . 108.3(3) ?
    C2 C4 C9 . . 112.0(3) ?
    C10 C4 C9 . . 108.0(3) ?
    C5 C4 C9 . . 109.5(3) ?
    C4 C5 C6 . . 109.9(3) ?
    C4 C5 H5A . . 109.7 ?
    C6 C5 H5A . . 109.7 ?
    C4 C5 H5B . . 109.7 ?
    C6 C5 H5B . . 109.7 ?
    H5A C5 H5B . . 108.2 ?
    C7 C6 C12 . . 109.5(3) ?
    C7 C6 C5 . . 109.3(3) ?
    C12 C6 C5 . . 109.6(4) ?
    C7 C6 H6 . . 109.5 ?
    C12 C6 H6 . . 109.5 ?
    C5 C6 H6 . . 109.5 ?
    C6 C7 C8 . . 110.5(3) ?
    C6 C7 H7A . . 109.5 ?
    C8 C7 H7A . . 109.5 ?
    C6 C7 H7B . . 109.5 ?
    C8 C7 H7B . . 109.5 ?
    H7A C7 H7B . . 108.1 ?
    C7 C8 C13 . . 109.8(4) ?
    C7 C8 C9 . . 109.7(3) ?
    C13 C8 C9 . . 108.6(4) ?
    C7 C8 H8 . . 109.6 ?
    C13 C8 H8 . . 109.6 ?
    C9 C8 H8 . . 109.6 ?
    C8 C9 C4 . . 110.0(3) ?
    C8 C9 H9A . . 109.7 ?
    C4 C9 H9A . . 109.7 ?
    C8 C9 H9B . . 109.7 ?
    C4 C9 H9B . . 109.7 ?
    H9A C9 H9B . . 108.2 ?
    C4 C10 C11 . . 110.0(3) ?
    C4 C10 H10A . . 109.7 ?
    C11 C10 H10A . . 109.7 ?
    C4 C10 H10B . . 109.7 ?
    C11 C10 H10B . . 109.7 ?
    H10A C10 H10B . . 108.2 ?
    C12 C11 C13 . . 110.3(4) ?
    C12 C11 C10 . . 109.8(3) ?
    C13 C11 C10 . . 108.7(4) ?
    C12 C11 H11 . . 109.3 ?
    C13 C11 H11 . . 109.3 ?
    C10 C11 H11 . . 109.3 ?
    C11 C12 C6 . . 109.7(3) ?
    C11 C12 H12A . . 109.7 ?
    C6 C12 H12A . . 109.7 ?
    C11 C12 H12B . . 109.7 ?
    C6 C12 H12B . . 109.7 ?
    H12A C12 H12B . . 108.2 ?
    C11 C13 C8 . . 109.1(3) ?
    C11 C13 H13A . . 109.9 ?
    C8 C13 H13A . . 109.9 ?
    C11 C13 H13B . . 109.9 ?
    C8 C13 H13B . . 109.9 ?
    H13A C13 H13B . . 108.3 ?
    N4 C14 N3 . . 114.9(3) ?
    N4 C14 H14A . . 108.6 ?
    N3 C14 H14A . . 108.6 ?
    N4 C14 H14B . . 108.6 ?
    N3 C14 H14B . . 108.6 ?
    H14A C14 H14B . . 107.5 ?
    N4 C15 C16 . . 110.3(3) ?
    N4 C15 H15A . . 109.6 ?
    C16 C15 H15A . . 109.6 ?
    N4 C15 H15B . . 109.6 ?
    C16 C15 H15B . . 109.6 ?
    H15A C15 H15B . . 108.1 ?
    N5 C16 C15 . . 110.8(3) ?
    N5 C16 H16A . . 109.5 ?
    C15 C16 H16A . . 109.5 ?
    N5 C16 H16B . . 109.5 ?
    C15 C16 H16B . . 109.5 ?
    H16A C16 H16B . . 108.1 ?
    N5 C17 C18 . . 110.4(3) ?
    N5 C17 H17A . . 109.6 ?
    C18 C17 H17A . . 109.6 ?
    N5 C17 H17B . . 109.6 ?
    C18 C17 H17B . . 109.6 ?
    H17A C17 H17B . . 108.1 ?
    N4 C18 C17 . . 108.9(3) ?
    N4 C18 H18A . . 109.9 ?
    C17 C18 H18A . . 109.9 ?
    N4 C18 H18B . . 109.9 ?
    C17 C18 H18B . . 109.9 ?
    H18A C18 H18B . . 108.3 ?
    C20 C19 C24 . . 116.6(3) ?
    C20 C19 N5 . . 120.8(3) ?
    C24 C19 N5 . . 122.4(3) ?
    C21 C20 C19 . . 121.2(4) ?
    C21 C20 H20 . . 119.4 ?
    C19 C20 H20 . . 119.4 ?
    C22 C21 C20 . . 121.7(4) ?
    C22 C21 H21 . . 119.1 ?
    C20 C21 H21 . . 119.1 ?
    C21 C22 C23 . . 118.0(4) ?
    C21 C22 H22 . . 121.0 ?
    C23 C22 H22 . . 121.0 ?
    C22 C23 C24 . . 121.1(4) ?
    C22 C23 C25 . . 118.7(3) ?
    C24 C23 C25 . . 120.1(4) ?
    C23 C24 C19 . . 121.4(3) ?
    C23 C24 H24 . . 119.3 ?
    C19 C24 H24 . . 119.3 ?
    F1 C25 F2 . . 103.9(5) ?
    F1 C25 F3 . . 104.0(4) ?
    F2 C25 F3 . . 102.2(5) ?
    F1 C25 C23 . . 114.6(4) ?
    F2 C25 C23 . . 115.4(3) ?
    F3 C25 C23 . . 115.1(4) ?
    N6 C26 H26A . . 109.5 ?
    N6 C26 H26B . . 109.5 ?
    H26A C26 H26B . . 109.5 ?
    N6 C26 H26C . . 109.5 ?
    H26A C26 H26C . . 109.5 ?
    H26B C26 H26C . . 109.5 ?
    N7 C27 N6 . . 110.2(3) ?
    N7 C27 C29 . . 121.9(3) ?
    N6 C27 C29 . . 127.9(3) ?
    N8 C28 N6 . . 104.0(3) ?
    N8 C28 S2 . . 129.2(3) ?
    N6 C28 S2 . . 126.8(3) ?
    C27 C29 C30 . . 110.8(2) ?
    C27 C29 C35 . . 109.1(3) ?
    C30 C29 C35 . . 107.5(3) ?
    C27 C29 C34 . . 112.0(3) ?
    C30 C29 C34 . . 109.6(3) ?
    C35 C29 C34 . . 107.6(3) ?
    C29 C30 C31 . . 110.4(3) ?
    C29 C30 H30A . . 109.6 ?
    C31 C30 H30A . . 109.6 ?
    C29 C30 H30B . . 109.6 ?
    C31 C30 H30B . . 109.6 ?
    H30A C30 H30B . . 108.1 ?
    C32 C31 C37 . . 110.2(4) ?
    C32 C31 C30 . . 109.8(3) ?
    C37 C31 C30 . . 108.8(4) ?
    C32 C31 H31 . . 109.3 ?
    C37 C31 H31 . . 109.3 ?
    C30 C31 H31 . . 109.3 ?
    C31 C32 C33 . . 109.4(4) ?
    C31 C32 H32A . . 109.8 ?
    C33 C32 H32A . . 109.8 ?
    C31 C32 H32B . . 109.8 ?
    C33 C32 H32B . . 109.8 ?
    H32A C32 H32B . . 108.2 ?
    C38 C33 C32 . . 109.4(4) ?
    C38 C33 C34 . . 110.0(4) ?
    C32 C33 C34 . . 109.6(3) ?
    C38 C33 H33 . . 109.3 ?
    C32 C33 H33 . . 109.3 ?
    C34 C33 H33 . . 109.3 ?
    C33 C34 C29 . . 109.9(3) ?
    C33 C34 H34A . . 109.7 ?
    C29 C34 H34A . . 109.7 ?
    C33 C34 H34B . . 109.7 ?
    C29 C34 H34B . . 109.7 ?
    H34A C34 H34B . . 108.2 ?
    C29 C35 C36 . . 110.9(3) ?
    C29 C35 H35A . . 109.5 ?
    C36 C35 H35A . . 109.5 ?
    C29 C35 H35B . . 109.5 ?
    C36 C35 H35B . . 109.5 ?
    H35A C35 H35B . . 108.1 ?
    C38 C36 C37 . . 108.7(4) ?
    C38 C36 C35 . . 110.3(4) ?
    C37 C36 C35 . . 109.0(3) ?
    C38 C36 H36 . . 109.6 ?
    C37 C36 H36 . . 109.6 ?
    C35 C36 H36 . . 109.6 ?
    C31 C37 C36 . . 110.0(3) ?
    C31 C37 H37A . . 109.7 ?
    C36 C37 H37A . . 109.7 ?
    C31 C37 H37B . . 109.7 ?
    C36 C37 H37B . . 109.7 ?
    H37A C37 H37B . . 108.2 ?
    C33 C38 C36 . . 109.1(3) ?
    C33 C38 H38A . . 109.9 ?
    C36 C38 H38A . . 109.9 ?
    C33 C38 H38B . . 109.9 ?
    C36 C38 H38B . . 109.9 ?
    H38A C38 H38B . . 108.3 ?
    N9 C39 N8 . . 114.2(3) ?
    N9 C39 H39A . . 108.7 ?
    N8 C39 H39A . . 108.7 ?
    N9 C39 H39B . . 108.7 ?
    N8 C39 H39B . . 108.7 ?
    H39A C39 H39B . . 107.6 ?
    N9 C40 C41 . . 111.4(3) ?
    N9 C40 H40A . . 109.4 ?
    C41 C40 H40A . . 109.4 ?
    N9 C40 H40B . . 109.4 ?
    C41 C40 H40B . . 109.4 ?
    H40A C40 H40B . . 108.0 ?
    N10 C41 C40 . . 110.4(3) ?
    N10 C41 H41A . . 109.6 ?
    C40 C41 H41A . . 109.6 ?
    N10 C41 H41B . . 109.6 ?
    C40 C41 H41B . . 109.6 ?
    H41A C41 H41B . . 108.1 ?
    N10 C42 C43 . . 111.4(3) ?
    N10 C42 H42A . . 109.3 ?
    C43 C42 H42A . . 109.3 ?
    N10 C42 H42B . . 109.3 ?
    C43 C42 H42B . . 109.3 ?
    H42A C42 H42B . . 108.0 ?
    N9 C43 C42 . . 109.4(3) ?
    N9 C43 H43A . . 109.8 ?
    C42 C43 H43A . . 109.8 ?
    N9 C43 H43B . . 109.8 ?
    C42 C43 H43B . . 109.8 ?
    H43A C43 H43B . . 108.2 ?
    N10 C44 C45 . . 121.5(3) ?
    N10 C44 C49 . . 122.4(3) ?
    C45 C44 C49 . . 116.0(3) ?
    C46 C45 C44 . . 122.1(4) ?
    C46 C45 H45 . . 119.0 ?
    C44 C45 H45 . . 119.0 ?
    C45 C46 C47 . . 121.6(4) ?
    C45 C46 H46 . . 119.2 ?
    C47 C46 H46 . . 119.2 ?
    C46 C47 C48 . . 117.2(4) ?
    C46 C47 H47 . . 121.4 ?
    C48 C47 H47 . . 121.4 ?
    C49 C48 C47 . . 121.8(4) ?
    C49 C48 C50 . . 120.4(4) ?
    C47 C48 C50 . . 117.7(3) ?
    C48 C49 C44 . . 121.3(3) ?
    C48 C49 H49 . . 119.4 ?
    C44 C49 H49 . . 119.4 ?
    F6 C50 F5 . . 103.8(4) ?
    F6 C50 F4 . . 106.4(4) ?
    F5 C50 F4 . . 106.8(4) ?
    F6 C50 C48 . . 112.4(4) ?
    F5 C50 C48 . . 113.0(4) ?
    F4 C50 C48 . . 113.8(4) ?
loop_
    _geom_torsion_atom_site_label_1
    _geom_torsion_atom_site_label_2
    _geom_torsion_atom_site_label_3
    _geom_torsion_atom_site_label_4
    _geom_torsion_site_symmetry_1
    _geom_torsion_site_symmetry_2
    _geom_torsion_site_symmetry_3
    _geom_torsion_site_symmetry_4
    _geom_torsion
    _geom_torsion_publ_flag
    C2 N2 N3 C3 . . . . 0.4(4) ?
    C2 N2 N3 C14 . . . . 175.8(3) ?
    C27 N7 N8 C28 . . . . -0.1(4) ?
    C27 N7 N8 C39 . . . . -173.7(3) ?
    N3 N2 C2 N1 . . . . 0.3(4) ?
    N3 N2 C2 C4 . . . . -179.2(3) ?
    C3 N1 C2 N2 . . . . -0.8(4) ?
    C1 N1 C2 N2 . . . . 179.2(4) ?
    C3 N1 C2 C4 . . . . 178.6(3) ?
    C1 N1 C2 C4 . . . . -1.3(6) ?
    N2 N3 C3 N1 . . . . -0.9(4) ?
    C14 N3 C3 N1 . . . . -175.9(3) ?
    N2 N3 C3 S1 . . . . 179.9(3) ?
    C14 N3 C3 S1 . . . . 4.9(5) ?
    C2 N1 C3 N3 . . . . 1.0(3) ?
    C1 N1 C3 N3 . . . . -179.1(3) ?
    C2 N1 C3 S1 . . . . -179.7(3) ?
    C1 N1 C3 S1 . . . . 0.2(5) ?
    N2 C2 C4 C10 . . . . 7.0(4) ?
    N1 C2 C4 C10 . . . . -172.3(3) ?
    N2 C2 C4 C5 . . . . -111.5(4) ?
    N1 C2 C4 C5 . . . . 69.1(4) ?
    N2 C2 C4 C9 . . . . 125.7(4) ?
    N1 C2 C4 C9 . . . . -53.6(4) ?
    C2 C4 C5 C6 . . . . 177.7(3) ?
    C10 C4 C5 C6 . . . . 59.4(4) ?
    C9 C4 C5 C6 . . . . -58.2(4) ?
    C4 C5 C6 C7 . . . . 59.4(4) ?
    C4 C5 C6 C12 . . . . -60.6(4) ?
    C12 C6 C7 C8 . . . . 59.4(4) ?
    C5 C6 C7 C8 . . . . -60.6(4) ?
    C6 C7 C8 C13 . . . . -59.0(4) ?
    C6 C7 C8 C9 . . . . 60.3(4) ?
    C7 C8 C9 C4 . . . . -58.6(4) ?
    C13 C8 C9 C4 . . . . 61.4(4) ?
    C2 C4 C9 C8 . . . . -178.6(3) ?
    C10 C4 C9 C8 . . . . -60.0(4) ?
    C5 C4 C9 C8 . . . . 57.7(4) ?
    C2 C4 C10 C11 . . . . -179.1(3) ?
    C5 C4 C10 C11 . . . . -58.8(4) ?
    C9 C4 C10 C11 . . . . 59.7(4) ?
    C4 C10 C11 C12 . . . . 59.7(5) ?
    C4 C10 C11 C13 . . . . -61.1(4) ?
    C13 C11 C12 C6 . . . . 59.9(4) ?
    C10 C11 C12 C6 . . . . -59.9(5) ?
    C7 C6 C12 C11 . . . . -59.4(5) ?
    C5 C6 C12 C11 . . . . 60.5(4) ?
    C12 C11 C13 C8 . . . . -58.9(5) ?
    C10 C11 C13 C8 . . . . 61.6(5) ?
    C7 C8 C13 C11 . . . . 58.1(5) ?
    C9 C8 C13 C11 . . . . -61.9(5) ?
    C15 N4 C14 N3 . . . . -50.2(5) ?
    C18 N4 C14 N3 . . . . 80.4(5) ?
    C3 N3 C14 N4 . . . . 116.2(4) ?
    N2 N3 C14 N4 . . . . -58.5(5) ?
    C14 N4 C15 C16 . . . . -165.8(3) ?
    C18 N4 C15 C16 . . . . 60.7(4) ?
    C19 N5 C16 C15 . . . . -163.7(3) ?
    C17 N5 C16 C15 . . . . 52.3(4) ?
    N4 C15 C16 N5 . . . . -54.9(4) ?
    C19 N5 C17 C18 . . . . 161.9(3) ?
    C16 N5 C17 C18 . . . . -54.0(4) ?
    C14 N4 C18 C17 . . . . 165.5(3) ?
    C15 N4 C18 C17 . . . . -61.9(4) ?
    N5 C17 C18 N4 . . . . 57.8(4) ?
    C17 N5 C19 C20 . . . . -36.5(5) ?
    C16 N5 C19 C20 . . . . -178.7(3) ?
    C17 N5 C19 C24 . . . . 148.7(4) ?
    C16 N5 C19 C24 . . . . 6.6(5) ?
    C24 C19 C20 C21 . . . . -1.3(6) ?
    N5 C19 C20 C21 . . . . -176.3(4) ?
    C19 C20 C21 C22 . . . . 1.3(7) ?
    C20 C21 C22 C23 . . . . -0.6(7) ?
    C21 C22 C23 C24 . . . . 0.0(6) ?
    C21 C22 C23 C25 . . . . 179.1(4) ?
    C22 C23 C24 C19 . . . . -0.1(5) ?
    C25 C23 C24 C19 . . . . -179.1(4) ?
    C20 C19 C24 C23 . . . . 0.7(5) ?
    N5 C19 C24 C23 . . . . 175.7(3) ?
    C22 C23 C25 F1 . . . . -80.4(6) ?
    C24 C23 C25 F1 . . . . 98.6(5) ?
    C22 C23 C25 F2 . . . . 158.9(5) ?
    C24 C23 C25 F2 . . . . -22.0(7) ?
    C22 C23 C25 F3 . . . . 40.1(6) ?
    C24 C23 C25 F3 . . . . -140.8(4) ?
    N8 N7 C27 N6 . . . . -0.6(4) ?
    N8 N7 C27 C29 . . . . -179.5(3) ?
    C28 N6 C27 N7 . . . . 1.1(4) ?
    C26 N6 C27 N7 . . . . -176.5(4) ?
    C28 N6 C27 C29 . . . . 179.9(3) ?
    C26 N6 C27 C29 . . . . 2.3(6) ?
    N7 N8 C28 N6 . . . . 0.8(4) ?
    C39 N8 C28 N6 . . . . 173.8(3) ?
    N7 N8 C28 S2 . . . . 179.6(3) ?
    C39 N8 C28 S2 . . . . -7.4(5) ?
    C27 N6 C28 N8 . . . . -1.1(3) ?
    C26 N6 C28 N8 . . . . 176.8(3) ?
    C27 N6 C28 S2 . . . . -179.9(3) ?
    C26 N6 C28 S2 . . . . -2.0(5) ?
    N7 C27 C29 C30 . . . . 110.0(4) ?
    N6 C27 C29 C30 . . . . -68.7(4) ?
    N7 C27 C29 C35 . . . . -8.2(4) ?
    N6 C27 C29 C35 . . . . 173.1(3) ?
    N7 C27 C29 C34 . . . . -127.2(4) ?
    N6 C27 C29 C34 . . . . 54.1(4) ?
    C27 C29 C30 C31 . . . . -178.8(3) ?
    C35 C29 C30 C31 . . . . -59.7(4) ?
    C34 C29 C30 C31 . . . . 57.0(4) ?
    C29 C30 C31 C32 . . . . -59.6(5) ?
    C29 C30 C31 C37 . . . . 61.1(5) ?
    C37 C31 C32 C33 . . . . -59.0(4) ?
    C30 C31 C32 C33 . . . . 60.8(5) ?
    C31 C32 C33 C38 . . . . 59.5(4) ?
    C31 C32 C33 C34 . . . . -61.2(5) ?
    C38 C33 C34 C29 . . . . -61.4(5) ?
    C32 C33 C34 C29 . . . . 59.0(5) ?
    C27 C29 C34 C33 . . . . 179.3(3) ?
    C30 C29 C34 C33 . . . . -57.2(4) ?
    C35 C29 C34 C33 . . . . 59.5(4) ?
    C27 C29 C35 C36 . . . . 179.6(3) ?
    C30 C29 C35 C36 . . . . 59.3(4) ?
    C34 C29 C35 C36 . . . . -58.7(4) ?
    C29 C35 C36 C38 . . . . 59.5(5) ?
    C29 C35 C36 C37 . . . . -59.8(5) ?
    C32 C31 C37 C36 . . . . 60.1(4) ?
    C30 C31 C37 C36 . . . . -60.4(4) ?
    C38 C36 C37 C31 . . . . -60.3(4) ?
    C35 C36 C37 C31 . . . . 59.9(4) ?
    C32 C33 C38 C36 . . . . -60.4(5) ?
    C34 C33 C38 C36 . . . . 60.1(5) ?
    C37 C36 C38 C33 . . . . 60.7(5) ?
    C35 C36 C38 C33 . . . . -58.8(5) ?
    C40 N9 C39 N8 . . . . 48.1(5) ?
    C43 N9 C39 N8 . . . . -82.0(5) ?
    C28 N8 C39 N9 . . . . -108.7(4) ?
    N7 N8 C39 N9 . . . . 63.9(5) ?
    C39 N9 C40 C41 . . . . 167.1(3) ?
    C43 N9 C40 C41 . . . . -60.1(4) ?
    C44 N10 C41 C40 . . . . 166.1(3) ?
    C42 N10 C41 C40 . . . . -50.6(4) ?
    N9 C40 C41 N10 . . . . 54.0(4) ?
    C44 N10 C42 C43 . . . . -164.2(3) ?
    C41 N10 C42 C43 . . . . 53.0(4) ?
    C40 N9 C43 C42 . . . . 60.8(4) ?
    C39 N9 C43 C42 . . . . -167.0(3) ?
    N10 C42 C43 N9 . . . . -57.1(4) ?
    C42 N10 C44 C45 . . . . 37.6(5) ?
    C41 N10 C44 C45 . . . . 178.8(4) ?
    C42 N10 C44 C49 . . . . -145.6(4) ?
    C41 N10 C44 C49 . . . . -4.4(5) ?
    N10 C44 C45 C46 . . . . 175.4(4) ?
    C49 C44 C45 C46 . . . . -1.6(6) ?
    C44 C45 C46 C47 . . . . 1.1(7) ?
    C45 C46 C47 C48 . . . . -0.7(7) ?
    C46 C47 C48 C49 . . . . 0.9(6) ?
    C46 C47 C48 C50 . . . . 178.5(4) ?
    C47 C48 C49 C44 . . . . -1.5(6) ?
    C50 C48 C49 C44 . . . . -179.1(4) ?
    N10 C44 C49 C48 . . . . -175.2(3) ?
    C45 C44 C49 C48 . . . . 1.8(5) ?
    C49 C48 C50 F6 . . . . 106.8(5) ?
    C47 C48 C50 F6 . . . . -70.8(5) ?
    C49 C48 C50 F5 . . . . -136.2(4) ?
    C47 C48 C50 F5 . . . . 46.2(6) ?
    C49 C48 C50 F4 . . . . -14.2(6) ?
    C47 C48 C50 F4 . . . . 168.2(4) ?
loop_
    _geom_hbond_atom_site_label_D
    _geom_hbond_atom_site_label_H
    _geom_hbond_atom_site_label_A
    _geom_hbond_site_symmetry_A
    _geom_hbond_distance_DH
    _geom_hbond_distance_HA
    _geom_hbond_distance_DA
    _geom_hbond_angle_DHA
    C6 H6 Cg2 3_545 0.98 2.95 3.817(4) 148
    C13 H13B Cg3 3_555 0.97 2.86 3.782(4) 158
    C31 H31 Cg4 2_654 0.98 2.94 3.873(5) 159
    C38 H38B Cg1 2_664 0.97 2.97 3.723(5) 135
    C45 H45 Cg2 4_555 0.93 2.97 3.708(5) 137
