# Supplementary material for: 3-(Adamantan-1-yl)-4-methyl-1-({4-[3-(tri­fluoro­meth­yl)phen­yl]piperazin-1-yl}meth­yl)-4,5-di­hydro-1H-1,2,4-triazole-5-thione
Source: Acta Crystallogr Sect E Struct Rep Online. 2013 Apr 13;69(Pt 5):o695–6. doi: 10.1107/S1600536813009495 (PMC3648232; doi:10.1107/S1600536813009495)
Supplement: Supplementary file 2 [file e-69-0o695-Isup2.hkl]

# 
# h,k,l, Fc-squared, Fo-squared, sigma(Fo-squared) and status flag 
# 
data_I
_shelx_title '  Pna21  3730 Friedel pairs' 
_shelx_refln_list_code          4 
_shelx_F_calc_maximum      486.13 
_exptl_crystal_F_000      2080.00 
_reflns_d_resolution_high  0.7680 
 
loop_ 
 _symmetry_equiv_pos_as_xyz 
 'x, y, z' 
 '-x, -y, z+1/2' 
 'x+1/2, -y+1/2, z' 
 '-x+1/2, y+1/2, z+1/2' 
 
_cell_length_a    28.8100 
_cell_length_b     6.6052 
_cell_length_c    25.7717 
_cell_angle_alpha  90.000 
_cell_angle_beta   90.000 
_cell_angle_gamma  90.000 
 
_shelx_F_squared_multiplier     1.000 
 
loop_ 
 _refln_index_h 
 _refln_index_k 
 _refln_index_l 
 _refln_F_squared_calc 
 _refln_F_squared_meas 
 _refln_F_squared_sigma 
 _refln_observed_status 
  21   1 -27       11.10        2.81     13.05 o 
  20   2 -27        8.70       14.21     16.81 o 
  20   1 -26       49.69       93.26     26.62 o 
  21   1 -26       20.73       18.70     15.65 o 
  22   1 -26       40.58       40.12     20.11 o 
  20   2 -26        4.92       23.69     18.52 o 
  21   2 -26        5.36       15.04     10.20 o 
  22   2 -26       12.87       20.99     16.10 o 
  19   3 -26       55.42       29.97     18.01 o 
  20   0 -25       76.52      123.73     26.37 o 
   1   1 -25      275.17      239.04     26.92 o 
   2   1 -25      125.52      130.25     19.37 o 
   3   1 -25      579.26      579.97     39.68 o 
  20   1 -25       17.79       14.49     13.97 o 
  21   1 -25       40.94       58.53     21.82 o 
  22   1 -25       12.75       37.85     16.13 o 
  23   1 -25       39.23       74.08     22.97 o 
  20   2 -25      104.84      119.28     31.98 o 
  21   2 -25        0.31      -12.98     14.23 o 
  22   2 -25       10.19       17.26     14.00 o 
  23   2 -25        3.90       -7.38     11.86 o 
  18   3 -25       29.95       29.76     17.54 o 
  19   3 -25        6.09        6.70     14.45 o 
  20   3 -25        7.76       39.42     23.08 o 
  21   3 -25        8.69        0.39     19.22 o 
  17   4 -25        1.95      -18.38     18.38 o 
  20   0 -24        5.36        9.31      9.95 o 
   1   1 -24      683.43      538.29     28.75 o 
   2   1 -24      247.14      173.42     22.10 o 
   3   1 -24      216.52      197.87     23.30 o 
   4   1 -24      515.70      462.19     34.60 o 
   5   1 -24       40.91       34.11     10.02 o 
   6   1 -24       98.34       69.31     13.01 o 
   7   1 -24      358.04      333.10     27.58 o 
  20   1 -24       10.13       21.47     16.17 o 
  21   1 -24      240.89      288.63     43.57 o 
  22   1 -24       12.61       18.25     12.77 o 
  23   1 -24       20.88       21.44     14.72 o 
  24   1 -24       10.60       16.11     13.75 o 
  19   2 -24        5.09       38.57     19.88 o 
  20   2 -24        3.55       -5.57     15.67 o 
  21   2 -24       82.34       53.92     23.87 o 
  22   2 -24       18.86       13.67     11.68 o 
  23   2 -24       19.96       40.87     19.81 o 
  24   2 -24       58.07       46.56     21.99 o 
  18   3 -24       43.69       39.91     20.51 o 
  19   3 -24       34.20       11.63     16.77 o 
  20   3 -24        0.02       18.98     18.42 o 
  21   3 -24       21.26       24.33     19.82 o 
  22   3 -24       35.58       34.33     21.13 o 
  16   4 -24       70.07      113.00     33.14 o 
  17   4 -24        5.70       21.64     17.92 o 
  18   4 -24       10.81       27.27     18.17 o 
  19   4 -24       61.53       84.61     29.90 o 
  14   5 -24       11.37      -20.48     20.48 o 
  20   0 -23        5.19        9.69     10.12 o 
  22   0 -23        5.51       20.03     12.74 o 
   0   1 -23      106.68       77.03     15.76 o 
   1   1 -23       80.28       87.60     11.92 o 
   2   1 -23     1065.53      920.74     36.83 o 
   3   1 -23     1333.84     1152.30     54.60 o 
   4   1 -23      566.82      546.67     37.15 o 
   5   1 -23      123.80      100.56     16.48 o 
   6   1 -23       68.70      101.11     15.57 o 
   7   1 -23       24.09       14.75      7.35 o 
   8   1 -23      498.54      423.99     30.25 o 
   9   1 -23       31.20       36.76     10.04 o 
  20   1 -23       61.51       62.60     20.87 o 
  21   1 -23       73.44       71.28     22.79 o 
  22   1 -23        5.53      -13.04     14.24 o 
  23   1 -23      161.01      176.47     34.16 o 
  24   1 -23       23.98       -3.80     11.59 o 
  25   1 -23       10.35       14.55     11.07 o 
  19   2 -23       74.73       98.31     28.62 o 
  20   2 -23       44.87       35.68     19.44 o 
  21   2 -23       79.89       42.35     18.96 o 
  22   2 -23        2.73       18.89     14.80 o 
  23   2 -23        5.60       -1.45     11.49 o 
  24   2 -23       14.17       40.56     18.84 o 
  25   2 -23       32.21       70.08     25.81 o 
  18   3 -23       36.06       43.05     21.69 o 
  19   3 -23       21.67       34.86     22.22 o 
  20   3 -23       41.57       30.60     19.91 o 
  21   3 -23        9.86       22.79     17.16 o 
  22   3 -23       19.15        9.30     15.43 o 
  23   3 -23       34.06       28.18     17.18 o 
  16   4 -23       22.08       88.80     32.40 o 
  17   4 -23        0.05       42.54     23.52 o 
  18   4 -23       22.60       50.27     20.12 o 
  19   4 -23        0.64      -14.57     14.57 o 
  20   4 -23        0.82      -18.11     18.11 o 
  21   4 -23        3.56        0.06     13.81 o 
  14   5 -23       53.93       73.56     30.96 o 
  15   5 -23        0.55       13.51     16.86 o 
  16   5 -23        1.19        0.06     12.93 o 
  20   0 -22       15.61        5.28      9.79 o 
  22   0 -22        0.66        8.24      7.51 o 
   1   1 -22       21.32       27.32      6.82 o 
   2   1 -22      412.09      415.12     24.24 o 
   3   1 -22      548.29      516.02     27.27 o 
   4   1 -22      137.57      126.93     18.20 o 
   5   1 -22      392.80      357.56     29.73 o 
   6   1 -22        4.32        8.44      5.89 o 
   7   1 -22       83.77       74.23     12.60 o 
  19   1 -22       36.27       73.39     13.46 o 
  20   1 -22       73.08       94.99     18.28 o 
  21   1 -22      294.07      334.00     43.77 o 
  22   1 -22       39.06       50.10     19.02 o 
  23   1 -22        2.68        9.96     13.84 o 
  24   1 -22        4.52        1.82      9.82 o 
  25   1 -22      280.99      328.84     44.14 o 
  19   2 -22       38.62       58.26     21.20 o 
  20   2 -22       59.65       59.03     19.03 o 
  21   2 -22       19.78       20.26     16.55 o 
  22   2 -22        0.35       15.60     14.17 o 
  23   2 -22       20.53       27.34     16.96 o 
  24   2 -22      125.11      133.29     31.56 o 
  25   2 -22        4.90      -17.41     17.41 o 
  26   2 -22       18.11       17.48     14.98 o 
  18   3 -22        6.41       42.07     20.00 o 
  19   3 -22      123.59      128.33     33.07 o 
  20   3 -22       61.83       71.58     27.44 o 
  21   3 -22       35.02       59.67     24.17 o 
  22   3 -22       18.69        8.33     17.65 o 
  23   3 -22       73.84       67.52     25.41 o 
  24   3 -22        4.69       18.05     17.31 o 
  25   3 -22        9.53       -5.94     11.75 o 
  16   4 -22       35.05       33.90     24.04 o 
  17   4 -22       33.95       39.05     20.83 o 
  18   4 -22        2.67       -5.34     13.85 o 
  19   4 -22       34.61       31.08     20.62 o 
  20   4 -22       20.53       64.46     26.64 o 
  21   4 -22        1.23        9.81     11.28 o 
  22   4 -22       24.39       10.41     18.13 o 
  13   5 -22       10.59       11.22     17.77 o 
  14   5 -22       32.14       51.51     23.97 o 
  15   5 -22        0.36       17.06     22.59 o 
  16   5 -22       10.18        5.88     15.71 o 
  17   5 -22       13.81       10.60     15.24 o 
  18   5 -22        6.26       42.14     26.40 o 
  10   6 -22       16.63        3.77     18.40 o 
   2   0 -21      705.90      744.87     37.84 o 
   4   0 -21        2.75       10.04      6.20 o 
   6   0 -21      910.56      920.02     34.38 o 
   8   0 -21      442.38      393.21     19.44 o 
  20   0 -21       10.18       17.71     11.86 o 
  22   0 -21        6.84       20.91     12.98 o 
  24   0 -21       22.19       39.78     12.36 o 
   0   1 -21      430.89      297.44     28.68 o 
   1   1 -21       10.53        7.57      6.91 o 
   2   1 -21      128.61      119.59     17.64 o 
   3   1 -21      241.89      238.68     18.46 o 
   4   1 -21     1135.07     1167.73     40.21 o 
   5   1 -21      162.59      168.71     20.51 o 
  19   1 -21       33.60       57.51     12.18 o 
  20   1 -21      138.77      205.18     32.35 o 
  21   1 -21      183.92      153.97     29.02 o 
  22   1 -21       28.38       43.71     16.45 o 
  23   1 -21        1.77        8.41     11.94 o 
  24   1 -21       17.30       34.19     16.78 o 
  25   1 -21        1.58       18.46     12.81 o 
  26   1 -21       82.84       87.22     23.56 o 
  18   2 -21       88.13       82.60     23.54 o 
  19   2 -21       69.26       88.45     25.55 o 
  20   2 -21        3.47       -4.82     12.41 o 
  21   2 -21        9.59       34.07     16.73 o 
  22   2 -21        9.36       29.81     16.75 o 
  23   2 -21       48.36       89.19     24.94 o 
  24   2 -21       54.49       52.59     20.83 o 
  25   2 -21       11.10       -2.29     10.74 o 
  26   2 -21        6.14       25.40     17.72 o 
  27   2 -21       12.25       20.92     18.21 o 
   3   3 -21       34.18       46.76     14.27 o 
   4   3 -21      148.34      117.99     21.14 o 
   5   3 -21      223.94      246.87     29.25 o 
   6   3 -21       31.24       40.39     12.15 o 
   7   3 -21      168.00      103.15     17.85 o 
   8   3 -21      105.23       67.34     14.57 o 
  17   3 -21      101.21      101.94     29.34 o 
  18   3 -21       37.92        6.97     13.75 o 
  19   3 -21       19.48       15.00     15.11 o 
  20   3 -21        7.26       -5.42     12.40 o 
  21   3 -21       31.29       84.15     27.58 o 
  22   3 -21       22.81       22.84     20.53 o 
  23   3 -21       79.81       95.59     29.04 o 
  24   3 -21       81.79       80.19     28.05 o 
  25   3 -21       77.55       89.28     29.18 o 
  26   3 -21       35.18       20.30     17.48 o 
  15   4 -21       12.02       -5.62     12.48 o 
  16   4 -21        6.08      -18.68     18.68 o 
  17   4 -21       36.97       34.31     20.86 o 
  18   4 -21       27.29       35.74     23.54 o 
  19   4 -21       16.78        6.74     12.69 o 
  20   4 -21       30.16       10.81     14.28 o 
  21   4 -21       96.36      158.87     39.61 o 
  22   4 -21      127.86      143.30     35.86 o 
  23   4 -21       34.79       24.97     20.20 o 
  13   5 -21        1.32        6.03     15.24 o 
  14   5 -21       16.76       40.99     20.97 o 
  15   5 -21       42.13       93.25     29.98 o 
  16   5 -21       22.14       27.46     22.14 o 
  17   5 -21       38.20       37.74     20.16 o 
  18   5 -21       18.54       46.98     25.47 o 
  19   5 -21       67.84      118.83     37.64 o 
  10   6 -21        0.31        1.63     11.72 o 
  11   6 -21       21.15       53.05     27.72 o 
  12   6 -21       19.74       68.16     32.62 o 
  13   6 -21        5.39       46.60     25.50 o 
   0   0 -20     5001.52     4777.67    100.41 o 
   2   0 -20      176.67      198.05     14.57 o 
   4   0 -20     2740.96     2315.41     59.02 o 
   6   0 -20     2425.64     2201.77     51.80 o 
   8   0 -20       73.35       50.79      7.49 o 
  10   0 -20     2257.77     2097.68     35.93 o 
  20   0 -20       60.37       92.56     21.08 o 
  22   0 -20       51.21       36.73     13.03 o 
  24   0 -20        3.05       22.38     11.86 o 
   1   1 -20       96.22      118.30     12.76 o 
   2   1 -20      205.81      197.28     16.38 o 
   3   1 -20     1012.77      956.67     35.81 o 
   4   1 -20      642.90      511.08     47.63 o 
   5   1 -20       95.03      101.75     18.81 o 
  19   1 -20       15.40       17.97      7.76 o 
  20   1 -20        4.33        3.82      5.55 o 
  21   1 -20      100.80       98.62     14.89 o 
  22   1 -20       12.44        7.67      9.41 o 
  23   1 -20       25.81       54.08     19.10 o 
  24   1 -20       73.88      122.01     25.78 o 
  25   1 -20       11.23        1.94      8.33 o 
  26   1 -20       64.39       62.28     20.37 o 
  27   1 -20       12.65        6.79      8.60 o 
  18   2 -20      255.24      217.96     36.95 o 
  19   2 -20        3.38       -4.43     11.62 o 
  20   2 -20       63.25       65.79     20.29 o 
  21   2 -20      155.88      143.87     30.97 o 
  22   2 -20      134.73      123.07     29.39 o 
  23   2 -20       54.53       62.15     21.17 o 
  24   2 -20       40.24       47.51     18.41 o 
  25   2 -20       10.11       31.32     17.66 o 
  26   2 -20        1.12       -1.68     11.34 o 
  27   2 -20       10.26      -13.47     14.51 o 
  28   2 -20        1.32        3.95     10.81 o 
   2   3 -20      938.81      911.52     57.59 o 
   3   3 -20      625.28      550.86     43.93 o 
   4   3 -20      326.02      321.26     33.16 o 
   5   3 -20      555.60      465.98     38.95 o 
   6   3 -20      439.48      413.56     35.72 o 
   7   3 -20      270.65      232.99     26.51 o 
   8   3 -20      534.63      479.46     36.35 o 
   9   3 -20      135.14      157.97     20.72 o 
  10   3 -20      237.19      229.97     23.51 o 
  17   3 -20      142.47      174.88     36.25 o 
  18   3 -20      141.75      131.47     31.37 o 
  19   3 -20       41.48       43.51     19.88 o 
  20   3 -20      128.40      122.09     30.98 o 
  21   3 -20       57.18       86.40     27.38 o 
  22   3 -20       15.24       21.97     18.97 o 
  23   3 -20       94.13       96.09     29.42 o 
  24   3 -20       38.26       16.60     17.05 o 
  25   3 -20       71.57       76.07     26.25 o 
  26   3 -20       47.86       32.37     20.76 o 
  27   3 -20       74.57       48.10     23.71 o 
  15   4 -20       14.11       49.82     25.01 o 
  16   4 -20       76.48       48.07     21.43 o 
  17   4 -20       60.59       83.71     30.93 o 
  18   4 -20       27.58        4.98     12.45 o 
  19   4 -20        6.18      -19.01     19.01 o 
  20   4 -20       51.76      110.60     32.83 o 
  21   4 -20       24.30       56.37     23.88 o 
  22   4 -20       22.17       31.76     21.06 o 
  23   4 -20       96.06       90.97     30.97 o 
  24   4 -20      156.46      160.78     38.38 o 
  13   5 -20       35.52       76.22     29.19 o 
  14   5 -20       18.00       51.73     27.00 o 
  15   5 -20       40.56       17.70     19.12 o 
  16   5 -20       37.00       13.28     17.62 o 
  17   5 -20       31.60       10.77     17.76 o 
  18   5 -20        3.27       14.43     17.38 o 
  19   5 -20       27.62       17.36     18.82 o 
  20   5 -20       30.65       13.22     14.71 o 
   9   6 -20       27.04       54.14     29.71 o 
  10   6 -20       22.73       69.00     32.25 o 
  11   6 -20       17.50       24.32     19.79 o 
  12   6 -20        4.34       31.30     20.23 o 
  13   6 -20       62.79      104.88     36.44 o 
  14   6 -20       12.36        4.14     15.29 o 
   2   0 -19      217.51      161.00     12.94 o 
   4   0 -19      752.63      764.26     33.95 o 
   6   0 -19       99.40      127.50     12.58 o 
   8   0 -19      731.67      763.19     26.15 o 
  10   0 -19      746.22      596.75     20.25 o 
  12   0 -19     4776.03     4513.28     44.88 o 
  20   0 -19       73.41       66.60     18.49 o 
  22   0 -19       98.39      108.20     21.73 o 
  24   0 -19       32.43       66.80     18.03 o 
   0   1 -19     6817.38     6262.88    126.93 o 
   1   1 -19      840.47      748.40     31.12 o 
   2   1 -19      481.36      458.93     24.48 o 
   3   1 -19     1028.80     1074.53     55.30 o 
   4   1 -19      283.78      243.62     27.06 o 
   5   1 -19      163.36      182.82     23.80 o 
   6   1 -19      941.16      876.66     53.23 o 
   7   1 -19     1384.41     1367.67     67.10 o 
  18   1 -19      119.72      122.06     22.74 o 
  19   1 -19      184.86      190.53     19.54 o 
  20   1 -19      162.31      217.17     26.64 o 
  21   1 -19       65.94       56.08     11.08 o 
  22   1 -19       15.88       30.06      8.89 o 
  23   1 -19       75.10       72.99     20.94 o 
  24   1 -19      185.77      221.99     34.84 o 
  25   1 -19        6.63        9.96     10.18 o 
  26   1 -19       49.21       57.07     19.04 o 
  27   1 -19      205.53      238.60     37.30 o 
  28   1 -19       76.74       95.22     23.36 o 
  17   2 -19       31.05       26.71      8.10 o 
  18   2 -19       76.41       73.11     10.83 o 
  19   2 -19       50.65       45.09     19.14 o 
  20   2 -19       58.88       64.76     21.15 o 
  21   2 -19      109.23       77.62     22.99 o 
  22   2 -19      120.74      103.00     26.33 o 
  23   2 -19       35.86       29.41     15.20 o 
  24   2 -19      160.63      134.35     29.45 o 
  25   2 -19      113.75      124.56     28.53 o 
  26   2 -19       45.62       73.91     23.23 o 
  27   2 -19       46.69       50.39     19.01 o 
  28   2 -19        5.35      -14.54     14.54 o 
  29   2 -19       26.39       76.59     25.18 o 
   0   3 -19       35.88       28.05     10.28 o 
   1   3 -19       74.32       70.22     12.30 o 
   2   3 -19        1.77       -0.03     11.84 o 
   3   3 -19      161.84      144.31     22.33 o 
   4   3 -19       77.00       61.03     14.92 o 
   5   3 -19      381.86      311.86     31.26 o 
   6   3 -19       63.42       40.20     12.72 o 
   7   3 -19      800.43      711.94     44.01 o 
   8   3 -19      389.92      353.24     30.31 o 
   9   3 -19     1265.31     1185.44     53.22 o 
  10   3 -19      553.52      523.25     34.56 o 
  11   3 -19      155.25      147.17     17.62 o 
  16   3 -19        8.66       20.72     18.93 o 
  17   3 -19       84.80       61.67     24.39 o 
  18   3 -19       71.09       52.25     20.23 o 
  19   3 -19       86.40      134.92     32.93 o 
  20   3 -19      106.16      117.05     31.18 o 
  21   3 -19      310.99      251.94     42.62 o 
  22   3 -19      165.70      164.30     34.90 o 
  23   3 -19       10.04      115.97     30.82 o 
  24   3 -19       43.72       51.89     18.79 o 
  25   3 -19       22.98       54.79     23.72 o 
  26   3 -19       19.66       43.01     21.75 o 
  27   3 -19       90.02       72.97     25.13 o 
  28   3 -19       21.93        6.93     14.77 o 
   2   4 -19       76.37       90.33     19.21 o 
   3   4 -19       45.87       58.45     10.65 o 
   4   4 -19      216.25      207.36     18.59 o 
   5   4 -19      364.05      386.92     24.73 o 
   6   4 -19      801.32      765.03     33.72 o 
   7   4 -19       71.52       54.61     12.94 o 
  15   4 -19        8.81       -0.20     14.03 o 
  16   4 -19       29.20       86.80     30.71 o 
  17   4 -19       92.99      106.56     31.97 o 
  18   4 -19      149.88      119.21     31.37 o 
  19   4 -19       98.92      107.23     30.15 o 
  20   4 -19       40.45       27.72     20.60 o 
  21   4 -19        1.30      -14.66     14.66 o 
  22   4 -19        0.51        0.49     10.80 o 
  23   4 -19       17.93       10.81     15.32 o 
  24   4 -19        7.85       19.49     20.09 o 
  25   4 -19        9.28       31.37     20.35 o 
  12   5 -19        5.13       24.68     20.42 o 
  13   5 -19       62.22       82.90     29.30 o 
  14   5 -19       90.32      158.53     38.95 o 
  15   5 -19       32.55       73.22     26.28 o 
  16   5 -19       24.51       58.60     24.00 o 
  17   5 -19       45.66       28.24     17.69 o 
  18   5 -19       39.52       13.26     16.27 o 
  19   5 -19       24.85       34.71     21.80 o 
  20   5 -19        1.52       -5.11     12.62 o 
  21   5 -19       17.52       47.20     29.08 o 
   9   6 -19       69.50       38.66     23.85 o 
  10   6 -19       29.07       27.13     18.81 o 
  11   6 -19       57.77      103.73     34.83 o 
  12   6 -19        5.94        7.27     19.99 o 
  13   6 -19       15.71       -7.47     15.55 o 
  14   6 -19       11.89       63.05     29.30 o 
  15   6 -19       34.50       26.13     18.14 o 
  16   6 -19       56.42       75.26     33.12 o 
   4   7 -19        5.79       15.69     21.41 o 
   0   0 -18      403.62      456.04     29.44 o 
   2   0 -18       18.27       20.32      9.25 o 
   4   0 -18     3910.37     3366.44     53.98 o 
   6   0 -18     1604.78     1454.27     39.88 o 
   8   0 -18       98.20       73.84      8.34 o 
  10   0 -18      401.00      409.83     17.10 o 
  16   0 -18       84.05       65.21      6.97 o 
  18   0 -18      524.12      539.49     24.71 o 
  20   0 -18      246.90      261.60     15.21 o 
  22   0 -18       34.54       59.74     16.54 o 
  24   0 -18      349.04      359.90     38.63 o 
  26   0 -18       81.23      108.30     20.94 o 
   1   1 -18      475.20      454.00     23.78 o 
   2   1 -18      762.70      749.20     44.70 o 
   3   1 -18     2085.89     2062.09     75.63 o 
   4   1 -18      112.26      109.50     18.02 o 
   5   1 -18      145.76      137.23     21.18 o 
   6   1 -18      272.26      244.81     27.43 o 
   7   1 -18      610.76      562.19     42.38 o 
   8   1 -18      106.80      136.04     21.10 o 
  18   1 -18      360.30      363.77     26.25 o 
  19   1 -18       19.87       32.48      8.79 o 
  20   1 -18      411.50      369.90     26.03 o 
  21   1 -18      219.24      225.70     23.79 o 
  22   1 -18       46.84       38.02     11.97 o 
  23   1 -18       42.37       54.41     14.93 o 
  24   1 -18       68.23       64.11     19.19 o 
  25   1 -18       96.38      117.68     25.57 o 
  26   1 -18       87.85       81.03     21.14 o 
  27   1 -18        3.53      -12.09     12.09 o 
  28   1 -18       17.05       14.48      9.06 o 
   4   2 -18      460.80      491.40     41.34 o 
  10   2 -18      294.00      241.92     31.88 o 
  17   2 -18       66.50       89.21     11.55 o 
  18   2 -18      116.81      125.25     13.17 o 
  19   2 -18       57.70       61.34      9.00 o 
  20   2 -18        8.51        8.42     10.11 o 
  21   2 -18       14.31        9.08     15.68 o 
  22   2 -18       52.42       14.94     13.49 o 
  23   2 -18      192.77      188.34     35.85 o 
  24   2 -18      409.80      428.77     50.91 o 
  25   2 -18        7.86       33.05     16.71 o 
  26   2 -18       21.95       20.23     16.26 o 
  27   2 -18       42.27       57.79     21.62 o 
  28   2 -18       31.22       18.32     14.21 o 
  29   2 -18       23.68       13.37     13.06 o 
  30   2 -18        2.21      -12.11     12.11 o 
   1   3 -18      271.76      279.35     15.00 o 
   2   3 -18      111.19      102.44     10.48 o 
   3   3 -18       89.15       95.16     11.81 o 
   4   3 -18      428.92      325.35     20.82 o 
   5   3 -18      484.11      441.92     23.61 o 
   6   3 -18      173.26      166.49     14.34 o 
   7   3 -18       14.37        9.59      4.26 o 
   8   3 -18      144.11      151.51     12.57 o 
   9   3 -18      602.08      601.22     23.43 o 
  10   3 -18       34.80       52.45     10.90 o 
  11   3 -18       87.64       98.54     14.79 o 
  12   3 -18       20.43       36.78      6.98 o 
  13   3 -18      255.83      239.97     18.71 o 
  16   3 -18       21.43       41.84     21.00 o 
  17   3 -18      107.76      128.03     30.77 o 
  18   3 -18      128.56      157.18     33.77 o 
  19   3 -18       44.05       73.20     23.48 o 
  20   3 -18       27.64       46.16     19.05 o 
  21   3 -18       40.39       71.48     26.00 o 
  22   3 -18       62.48      107.42     30.05 o 
  23   3 -18      102.18       70.86     24.05 o 
  24   3 -18        5.36       28.00     19.05 o 
  25   3 -18        6.09       34.24     19.40 o 
  26   3 -18       32.43       17.05     16.12 o 
  27   3 -18      140.63      126.62     32.22 o 
  28   3 -18       81.35       44.93     20.53 o 
   1   4 -18      195.15      180.03     26.41 o 
   2   4 -18       26.15       23.45      7.54 o 
   3   4 -18      164.63      156.85     16.55 o 
   4   4 -18       25.06       47.53      9.36 o 
   5   4 -18       31.78       25.79      7.49 o 
   6   4 -18        6.68        7.81      4.87 o 
   7   4 -18      168.46      175.55     15.73 o 
   8   4 -18      665.52      593.98     27.50 o 
   9   4 -18       72.52       82.00     15.05 o 
  14   4 -18      218.46      243.76     43.01 o 
  15   4 -18       54.03       59.32     23.25 o 
  16   4 -18      170.69      207.20     39.30 o 
  17   4 -18        5.29        8.29     14.82 o 
  18   4 -18      113.30      119.28     31.09 o 
  19   4 -18        9.33       -8.87     16.93 o 
  20   4 -18       70.40       63.14     25.98 o 
  21   4 -18       45.98       74.38     30.35 o 
  22   4 -18       56.75       60.16     22.17 o 
  23   4 -18       48.75       94.70     27.96 o 
  24   4 -18        8.66      -14.11     16.47 o 
  25   4 -18       18.99        1.56     13.15 o 
  26   4 -18        3.97       -4.91     13.21 o 
  12   5 -18      112.13      148.43     36.96 o 
  13   5 -18       10.75       17.04     14.68 o 
  14   5 -18        9.62       51.75     25.62 o 
  15   5 -18       96.97       99.70     29.26 o 
  16   5 -18       15.99      -22.73     22.73 o 
  17   5 -18       41.71       46.30     27.29 o 
  18   5 -18        6.36       34.25     22.60 o 
  19   5 -18       52.11       54.06     26.13 o 
  20   5 -18        8.42        0.65     12.21 o 
  21   5 -18        1.94        7.17     13.71 o 
  22   5 -18        6.11       19.69     17.42 o 
   8   6 -18       25.00      -16.82     18.12 o 
   9   6 -18        2.81      -19.48     19.48 o 
  10   6 -18        7.85        0.06     15.15 o 
  11   6 -18       10.02       50.96     28.02 o 
  12   6 -18        6.34       69.14     31.29 o 
  13   6 -18       39.83       29.23     17.02 o 
  14   6 -18       13.38       33.69     23.04 o 
  15   6 -18       33.00       53.80     27.78 o 
  16   6 -18       12.54        3.08     12.05 o 
  17   6 -18       12.80       26.85     20.29 o 
   3   7 -18       18.86       25.12     22.97 o 
   4   7 -18       10.99       31.11     21.74 o 
   5   7 -18        3.75      -14.73     17.79 o 
   6   7 -18       16.52       14.81     24.01 o 
   7   7 -18       11.54       21.88     20.67 o 
   8   7 -18        0.30      -20.95     20.95 o 
   2   0 -17      255.60      222.38     14.22 o 
   4   0 -17      637.06      553.47     21.50 o 
   6   0 -17      321.32      226.21     15.61 o 
   8   0 -17     1505.25     1615.59     37.45 o 
  16   0 -17       56.68       47.01      6.63 o 
  18   0 -17      158.29      152.21     15.60 o 
  20   0 -17      185.84      179.39     13.83 o 
  22   0 -17       59.97       55.24      8.12 o 
  24   0 -17       90.40       89.38     19.17 o 
  26   0 -17       93.70      100.52     20.29 o 
   0   1 -17     5927.17     5730.23    117.02 o 
   1   1 -17      701.94      799.21     44.80 o 
   2   1 -17      912.06      682.38     42.17 o 
   3   1 -17      216.83      215.52     24.62 o 
   4   1 -17      458.88      478.45     36.52 o 
   5   1 -17      716.36      750.42     46.02 o 
   6   1 -17      293.85      402.80     34.39 o 
   7   1 -17     1072.55     1117.63     59.00 o 
   8   1 -17       17.28       24.75      7.10 o 
   9   1 -17      219.11      220.75     20.40 o 
  10   1 -17      119.06      114.46     22.79 o 
  17   1 -17      311.40      370.41     32.68 o 
  18   1 -17       26.27       17.74      7.63 o 
  19   1 -17      289.46      325.30     23.85 o 
  20   1 -17      270.15      238.28     20.82 o 
  21   1 -17        7.93        8.74      6.58 o 
  22   1 -17        6.10       11.37      6.90 o 
  23   1 -17       23.45       40.15      9.46 o 
  24   1 -17       39.59       40.95     14.22 o 
  25   1 -17       11.17       -7.65     11.99 o 
  26   1 -17       65.68       61.61     18.77 o 
  27   1 -17       45.17       44.31     17.32 o 
  28   1 -17        1.45        8.13      9.85 o 
  29   1 -17        0.14       -7.02      8.70 o 
   5   2 -17      155.88      142.34     22.26 o 
   9   2 -17      189.75      172.12     24.85 o 
  10   2 -17       39.68       27.49     11.46 o 
  11   2 -17      987.07      956.03     62.43 o 
  12   2 -17      936.25      948.83     63.77 o 
  17   2 -17       23.71       30.62      7.12 o 
  18   2 -17       55.96       57.84      8.70 o 
  19   2 -17        1.15        0.62      2.55 o 
  20   2 -17       17.72        1.71     10.72 o 
  21   2 -17      169.87      174.94     32.20 o 
  22   2 -17      155.60      220.86     36.23 o 
  23   2 -17       26.18        4.61     12.41 o 
  24   2 -17       25.28       40.68     17.77 o 
  25   2 -17       42.92       59.65     19.15 o 
  26   2 -17       52.30       54.46     19.77 o 
  27   2 -17       24.87       40.50     17.83 o 
  28   2 -17       59.21       71.96     22.69 o 
  29   2 -17        3.51        6.79      9.84 o 
  30   2 -17        2.27      -13.24     13.24 o 
  31   2 -17        6.42        8.89     12.09 o 
   0   3 -17      162.59      181.78     16.95 o 
   1   3 -17      256.90      255.19     14.07 o 
   2   3 -17       63.66       75.13      7.81 o 
   3   3 -17      262.80      256.46     14.07 o 
   4   3 -17      388.97      375.37     22.05 o 
   5   3 -17      385.11      374.99     21.28 o 
   6   3 -17      642.92      600.64     27.23 o 
   7   3 -17     1207.02     1200.90     55.10 o 
   8   3 -17      308.58      313.45     22.89 o 
   9   3 -17      240.51      216.52     14.13 o 
  10   3 -17      282.05      280.69     13.79 o 
  11   3 -17      802.66      843.86     22.52 o 
  12   3 -17       70.91       57.70      9.23 o 
  13   3 -17      159.85      150.64     11.92 o 
  14   3 -17       78.22       78.02      7.77 o 
  16   3 -17       57.96       50.45     21.10 o 
  17   3 -17       89.86      136.18     32.98 o 
  18   3 -17      235.76      238.90     40.13 o 
  19   3 -17       21.27        6.49     12.02 o 
  20   3 -17       18.02       13.99     13.23 o 
  21   3 -17       42.16       90.00     26.07 o 
  22   3 -17       50.40        6.72     11.78 o 
  23   3 -17       24.96        9.85     13.74 o 
  24   3 -17      120.10      156.67     33.87 o 
  25   3 -17       57.43       60.60     23.47 o 
  26   3 -17       24.47       15.38     13.81 o 
  27   3 -17        0.57      -16.48     17.29 o 
  28   3 -17       26.64       53.63     22.99 o 
  29   3 -17       77.99       81.87     25.84 o 
   1   4 -17       32.98       24.36     10.34 o 
   2   4 -17       54.31       61.03     10.82 o 
   3   4 -17       70.03       73.89     11.35 o 
   4   4 -17      264.18      284.77     21.69 o 
   5   4 -17      327.17      280.37     20.89 o 
   6   4 -17       43.77       61.06      9.64 o 
   7   4 -17      657.88      580.80     27.97 o 
   8   4 -17      281.11      274.85     20.53 o 
   9   4 -17      490.72      434.22     49.41 o 
  10   4 -17       57.37       53.41     11.75 o 
  11   4 -17       81.32       53.21     12.01 o 
  14   4 -17        2.10        9.59     13.60 o 
  15   4 -17       28.19       31.54     21.30 o 
  16   4 -17       13.91       28.79     18.35 o 
  17   4 -17        0.91      -19.01     19.01 o 
  18   4 -17        0.01       24.90     16.18 o 
  19   4 -17       26.20       -2.49     16.42 o 
  20   4 -17       61.16       99.18     28.67 o 
  21   4 -17        2.92        5.14     11.76 o 
  22   4 -17       11.68       -6.46     13.56 o 
  23   4 -17        1.86      -12.54     15.32 o 
  24   4 -17        6.15       -2.20     13.28 o 
  25   4 -17       44.46       49.71     23.80 o 
  26   4 -17        6.34       17.35     18.49 o 
  27   4 -17       33.13       36.56     21.02 o 
  11   5 -17       56.27      107.01     34.37 o 
  12   5 -17       81.04      105.03     32.16 o 
  13   5 -17       90.14      103.66     28.95 o 
  14   5 -17       47.82       56.24     25.40 o 
  15   5 -17       29.25       56.66     24.62 o 
  16   5 -17        8.91        7.59     16.96 o 
  17   5 -17        7.89       23.19     17.57 o 
  18   5 -17       20.58       39.61     21.99 o 
  19   5 -17       19.35       38.34     24.11 o 
  20   5 -17       32.74       38.50     24.91 o 
  21   5 -17       10.31      -15.99     19.59 o 
  22   5 -17        4.01       -1.78     13.38 o 
  23   5 -17       31.45       15.83     18.48 o 
   8   6 -17       22.55       41.13     24.72 o 
   9   6 -17        0.72       48.68     26.81 o 
  10   6 -17       45.90      112.37     33.14 o 
  11   6 -17        6.97        5.69     17.42 o 
  12   6 -17       21.54       22.89     19.99 o 
  13   6 -17        7.69      -10.41     15.32 o 
  14   6 -17       15.90       38.90     25.36 o 
  15   6 -17        2.45       10.95     18.13 o 
  16   6 -17        4.25      -19.49     19.49 o 
  17   6 -17        4.91       46.56     29.80 o 
  18   6 -17       13.24       -0.06     14.78 o 
  19   6 -17        6.08        3.52     19.11 o 
   3   7 -17       28.89       34.05     21.22 o 
   4   7 -17       22.69       64.97     27.20 o 
   5   7 -17        6.80        6.32     17.93 o 
   6   7 -17        2.45        6.43     17.08 o 
   7   7 -17       15.99       14.86     18.81 o 
   8   7 -17        5.17      -20.72     20.72 o 
   9   7 -17        0.88       -3.87     14.71 o 
  10   7 -17        4.87        2.59     13.71 o 
   0   0 -16     6083.15     5296.76     94.79 o 
   2   0 -16      338.23      294.54     15.88 o 
   4   0 -16      326.57      305.69     15.59 o 
   6   0 -16     1012.88      885.33     32.44 o 
   8   0 -16     1407.34     1567.71     53.21 o 
  18   0 -16      248.14      310.84     16.99 o 
  20   0 -16        1.26       10.44      4.53 o 
  22   0 -16      238.79      201.45     15.57 o 
  24   0 -16       73.43       63.60      9.63 o 
  26   0 -16       19.57       33.07     12.75 o 
   1   1 -16      271.86      298.30     27.21 o 
   2   1 -16       17.58        3.86      4.13 o 
   3   1 -16      188.19      193.23     22.44 o 
   4   1 -16      407.74      358.63     30.85 o 
   5   1 -16      803.39      895.52     49.23 o 
   6   1 -16     1540.44     1644.00     68.14 o 
   7   1 -16     1197.44     1177.32     44.06 o 
   8   1 -16      343.92      298.49     22.59 o 
   9   1 -16      420.74      467.77     28.76 o 
  10   1 -16      182.70      163.41     17.41 o 
  11   1 -16      324.18      315.62     37.01 o 
  17   1 -16      941.74      829.53     37.02 o 
  18   1 -16       84.65      107.18     14.08 o 
  19   1 -16       91.30       88.64     13.57 o 
  20   1 -16       63.54       44.58     14.38 o 
  21   1 -16      371.64      356.92     24.56 o 
  22   1 -16       49.49       41.31      9.07 o 
  23   1 -16       33.22       18.78     11.01 o 
  24   1 -16        2.29       -0.61      5.94 o 
  25   1 -16        1.95      -14.52     14.52 o 
  26   1 -16       13.81       30.49     14.54 o 
  27   1 -16       15.64       12.10      6.92 o 
  28   1 -16        8.17       14.87     11.98 o 
  29   1 -16        2.20        9.36     10.84 o 
  30   1 -16       28.69       34.82     15.46 o 
   6   2 -16      150.21      152.74     23.10 o 
   8   2 -16       30.15        1.05      6.96 o 
   9   2 -16      430.75      384.55     37.18 o 
  10   2 -16      486.64      386.77     38.61 o 
  11   2 -16      249.08      199.84     28.10 o 
  12   2 -16        4.15       -2.98      6.80 o 
  13   2 -16      665.51      620.39     51.59 o 
  16   2 -16      247.13      269.37     17.79 o 
  17   2 -16      273.31      314.37     18.54 o 
  18   2 -16      117.98      132.70     11.74 o 
  19   2 -16       30.37       29.10      5.34 o 
  20   2 -16       41.18       36.48      5.91 o 
  21   2 -16       69.06       54.52     21.20 o 
  22   2 -16      163.32      146.13     28.38 o 
  23   2 -16       70.64       80.60     22.69 o 
  24   2 -16       79.90       79.15     22.14 o 
  25   2 -16       87.63       59.49     19.78 o 
  26   2 -16       30.74       35.49     16.86 o 
  27   2 -16       42.14       35.19     16.99 o 
  28   2 -16        1.69       22.85     13.89 o 
  29   2 -16        7.05        0.78      9.35 o 
  30   2 -16       20.55       28.87     17.01 o 
  31   2 -16       11.68        6.92     11.89 o 
   1   3 -16       26.02       32.58      5.49 o 
   2   3 -16      256.31      266.89     14.13 o 
   3   3 -16      116.77      125.70      9.90 o 
   4   3 -16       53.85       52.50      6.64 o 
   5   3 -16      178.61      172.18     14.32 o 
   6   3 -16      313.13      314.37     18.61 o 
   7   3 -16      209.33      212.17     14.92 o 
   8   3 -16      491.95      455.76     20.95 o 
   9   3 -16       26.15       30.33      7.23 o 
  10   3 -16      214.68      194.29     11.35 o 
  11   3 -16     1625.96     1566.22     30.21 o 
  12   3 -16      385.37      323.86     13.00 o 
  13   3 -16      275.13      243.42     10.32 o 
  14   3 -16       38.75       39.38      5.39 o 
  15   3 -16       21.60       23.43      7.15 o 
  16   3 -16        4.04       -4.93     11.95 o 
  17   3 -16       88.10       63.54     22.38 o 
  18   3 -16        6.79       18.75     17.79 o 
  19   3 -16       42.34       93.89     27.11 o 
  20   3 -16       65.74       61.88     23.62 o 
  21   3 -16       86.77       43.99     19.45 o 
  22   3 -16       36.73       56.01     21.45 o 
  23   3 -16      102.51      119.91     28.77 o 
  24   3 -16      141.35      146.23     32.57 o 
  25   3 -16       23.17       13.44     15.48 o 
  26   3 -16       19.99       44.34     18.93 o 
  27   3 -16        0.99       -5.02     12.08 o 
  28   3 -16        1.06      -14.96     14.96 o 
  29   3 -16       61.98       54.92     22.19 o 
  30   3 -16       55.18       56.69     23.04 o 
   0   4 -16      341.03      300.19     33.15 o 
   1   4 -16       25.50       38.63      7.72 o 
   2   4 -16       33.56       26.32      7.80 o 
   3   4 -16       48.56       44.75     12.04 o 
   4   4 -16      566.62      543.97     29.17 o 
   5   4 -16       61.56       71.04     11.21 o 
   6   4 -16       50.77       47.35      8.70 o 
   7   4 -16        0.40        3.26      4.48 o 
   8   4 -16      498.79      408.07     22.19 o 
   9   4 -16      261.41      270.31     23.53 o 
  10   4 -16       63.84       62.22     11.07 o 
  11   4 -16       26.15       25.47      6.55 o 
  12   4 -16      179.40      171.92     23.77 o 
  13   4 -16      114.50      129.33     22.62 o 
  14   4 -16        5.79       25.56     22.15 o 
  15   4 -16       65.17       88.27     27.49 o 
  16   4 -16      152.56      138.19     31.93 o 
  17   4 -16       52.16       50.82     20.82 o 
  18   4 -16      123.38      188.28     37.12 o 
  19   4 -16       51.41       28.53     16.30 o 
  20   4 -16       36.53       38.38     21.69 o 
  21   4 -16       65.70       49.27     23.22 o 
  22   4 -16       93.08       83.50     25.82 o 
  23   4 -16        7.68        9.03     14.22 o 
  24   4 -16        4.42       27.50     20.28 o 
  25   4 -16       20.83       24.22     18.52 o 
  26   4 -16       12.18        8.34     17.65 o 
  27   4 -16       32.87       69.08     24.62 o 
   2   5 -16        1.99       14.96      8.27 o 
   3   5 -16      125.18      132.90     22.71 o 
  10   5 -16      251.34      305.37     49.49 o 
  11   5 -16       16.78       53.59     24.75 o 
  12   5 -16       37.48       81.58     28.56 o 
  13   5 -16       16.58       30.08     21.69 o 
  14   5 -16       17.84       16.65     17.21 o 
  15   5 -16       29.14       41.19     17.86 o 
  16   5 -16       25.11        7.29     15.55 o 
  17   5 -16        0.93       -4.49     11.29 o 
  18   5 -16        3.93        6.55     13.44 o 
  19   5 -16       20.38       33.64     21.23 o 
  20   5 -16       41.02       27.89     21.47 o 
  21   5 -16       29.42       83.14     30.29 o 
  22   5 -16       49.48       64.43     27.24 o 
  23   5 -16        5.70       36.86     23.15 o 
  24   5 -16        6.47       44.14     22.06 o 
   7   6 -16       97.03      166.57     39.06 o 
   8   6 -16       12.55       74.29     27.60 o 
   9   6 -16       11.76       17.02     18.11 o 
  10   6 -16        7.18       46.74     24.53 o 
  11   6 -16        2.15        7.19     17.44 o 
  12   6 -16       21.01       11.27     17.10 o 
  13   6 -16        6.12       59.47     25.86 o 
  14   6 -16        9.31       17.33     18.23 o 
  15   6 -16        2.16       16.67     19.64 o 
  16   6 -16        4.18        0.92     10.96 o 
  17   6 -16        8.38       51.58     25.50 o 
  18   6 -16       29.28       26.06     17.63 o 
  19   6 -16       24.35       16.81     19.93 o 
  20   6 -16        2.44        0.06     16.63 o 
   2   7 -16       49.47      123.08     37.05 o 
   3   7 -16       11.19       15.15     20.44 o 
   4   7 -16        0.93       10.91     14.96 o 
   5   7 -16       25.74       25.83     17.77 o 
   6   7 -16        6.75       13.83     14.19 o 
   7   7 -16       20.32       11.57     14.94 o 
   8   7 -16       12.86       12.71     18.44 o 
   9   7 -16        7.27       19.17     21.77 o 
  10   7 -16        4.76        0.06     18.41 o 
  11   7 -16        2.40       18.90     20.54 o 
  12   7 -16        3.05       46.96     28.58 o 
   2   0 -15     1263.15     1274.42     31.50 o 
   4   0 -15      149.34      141.63     10.35 o 
   6   0 -15     1298.95     1325.67     27.89 o 
   8   0 -15     1576.19     1667.54     80.81 o 
  10   0 -15       19.68       56.54     16.39 o 
  18   0 -15      145.95      175.77     13.49 o 
  20   0 -15      213.83      188.41     14.57 o 
  22   0 -15      149.65      151.44     16.60 o 
  24   0 -15        1.11       10.70      5.24 o 
  26   0 -15       12.43       12.68      5.02 o 
  28   0 -15      199.92      187.50     26.45 o 
   2   1 -15      306.39      290.76     26.26 o 
   3   1 -15        8.53        5.22      5.00 o 
   4   1 -15      829.19      712.16     42.92 o 
   5   1 -15     3373.02     3167.24     92.13 o 
   6   1 -15      151.22      135.79     19.79 o 
   7   1 -15      814.74      738.78     39.17 o 
   8   1 -15     2118.06     1985.20     56.95 o 
   9   1 -15     1488.64     1546.92     43.31 o 
  10   1 -15      810.70      876.47     39.30 o 
  11   1 -15      698.51      785.75     55.60 o 
  12   1 -15      491.00      538.46     48.20 o 
  13   1 -15      209.73      212.54     30.61 o 
  16   1 -15      262.89      270.65     20.83 o 
  17   1 -15     2340.57     2324.07     68.36 o 
  18   1 -15      145.94      149.86     15.93 o 
  19   1 -15      187.26      202.59     17.86 o 
  20   1 -15      335.87      302.13     21.92 o 
  21   1 -15      148.06      158.29     16.25 o 
  22   1 -15       99.31      109.83     13.56 o 
  23   1 -15       94.46      113.28     13.91 o 
  24   1 -15        9.24        5.78      8.26 o 
  25   1 -15       17.75       19.08      6.11 o 
  26   1 -15        1.40       -4.94     10.41 o 
  27   1 -15       18.74       30.96      7.60 o 
  28   1 -15       15.96       11.86     11.06 o 
  29   1 -15       49.22       38.02     14.32 o 
  30   1 -15       35.21       33.83     14.72 o 
   1   2 -15      803.38      773.82     29.47 o 
   2   2 -15      764.29      744.59     28.05 o 
   3   2 -15      315.77      332.12     24.29 o 
   7   2 -15      860.50      890.86     32.09 o 
   8   2 -15      322.32      297.88     31.42 o 
   9   2 -15        3.00        2.95      6.15 o 
  10   2 -15       27.04        2.58      7.09 o 
  11   2 -15      404.93      382.34     38.40 o 
  12   2 -15      375.18      345.27     36.96 o 
  13   2 -15       73.24       82.51     19.74 o 
  14   2 -15      682.22      713.96     55.70 o 
  15   2 -15     1600.19     1526.40     46.71 o 
  16   2 -15       53.90       33.22      6.44 o 
  17   2 -15      679.07      709.04     32.43 o 
  18   2 -15       12.72        2.14     12.42 o 
  19   2 -15       89.25       76.49     10.48 o 
  20   2 -15       14.44       27.71      4.03 o 
  21   2 -15        0.70      -11.81     12.94 o 
  22   2 -15       35.24        8.13     10.20 o 
  23   2 -15      233.93      221.76     36.26 o 
  24   2 -15      179.94      185.22     32.06 o 
  25   2 -15      221.09      185.48     32.89 o 
  26   2 -15       74.69       43.69     15.40 o 
  27   2 -15       45.97       45.29     18.96 o 
  28   2 -15       17.11        6.35      8.75 o 
  29   2 -15       57.07       49.83     20.25 o 
  30   2 -15       49.43       21.07     14.25 o 
  31   2 -15       25.28       41.60     17.62 o 
  32   2 -15       20.45      -14.18     14.18 o 
   0   3 -15      321.86      342.21     22.48 o 
   1   3 -15       20.43       14.94      3.48 o 
   2   3 -15       92.87      106.75      9.00 o 
   3   3 -15      319.21      308.13     14.86 o 
   4   3 -15      562.27      483.16     18.56 o 
   5   3 -15      245.91      248.10     13.23 o 
   6   3 -15      278.31      235.73     15.88 o 
   7   3 -15       26.62       26.17      7.46 o 
   8   3 -15      241.95      249.23     15.37 o 
   9   3 -15        8.60       27.62      4.72 o 
  10   3 -15      110.01      121.47      8.64 o 
  11   3 -15      488.80      385.04     14.68 o 
  12   3 -15      313.71      297.34     12.06 o 
  13   3 -15      278.53      273.26     13.96 o 
  14   3 -15      680.59      668.88     21.95 o 
  15   3 -15      167.10      152.25     10.05 o 
  16   3 -15      155.60      139.97     11.25 o 
  17   3 -15       44.03       42.93     19.30 o 
  18   3 -15      106.40      162.44     34.78 o 
  19   3 -15       47.49       26.37     15.31 o 
  20   3 -15       61.15       82.57     23.35 o 
  21   3 -15       24.32       11.59     13.91 o 
  22   3 -15       38.47       44.86     20.62 o 
  23   3 -15      107.12       66.72     21.78 o 
  24   3 -15      143.84      174.77     35.09 o 
  25   3 -15       10.76       20.58     10.07 o 
  26   3 -15       16.38       15.69     16.03 o 
  27   3 -15      236.55      388.48     53.23 o 
  28   3 -15       69.90       80.28     26.58 o 
  29   3 -15        4.20      -12.93     12.93 o 
  30   3 -15       28.42       47.84     22.64 o 
   1   4 -15      393.32      377.02     21.29 o 
   2   4 -15      825.92      753.21     29.63 o 
   3   4 -15       27.95       42.12      8.75 o 
   4   4 -15       80.45       67.70     14.17 o 
   5   4 -15      115.73      112.58     18.13 o 
   6   4 -15      534.97      574.10     37.75 o 
   7   4 -15       94.71      117.36     16.99 o 
   8   4 -15      535.08      461.97     31.07 o 
   9   4 -15      875.97      867.67     39.03 o 
  10   4 -15     1110.74     1198.12     40.90 o 
  11   4 -15        8.49       16.85      4.45 o 
  12   4 -15      111.30      106.62     28.96 o 
  13   4 -15      375.28      314.29     26.32 o 
  14   4 -15      225.59      201.56     21.74 o 
  15   4 -15       37.12       19.47      8.06 o 
  16   4 -15        8.26       29.84     22.44 o 
  17   4 -15      162.74      142.84     32.20 o 
  18   4 -15      375.37      299.32     46.75 o 
  19   4 -15       75.96       82.73     25.18 o 
  20   4 -15       63.43       33.87     19.41 o 
  21   4 -15       58.77       76.98     26.21 o 
  22   4 -15       14.22       44.45     19.91 o 
  23   4 -15       84.49       92.48     27.34 o 
  24   4 -15      119.33      104.71     30.01 o 
  25   4 -15        3.02      -11.30     16.28 o 
  26   4 -15      114.62      102.31     30.26 o 
  27   4 -15       27.45       46.59     21.37 o 
  28   4 -15       66.35       29.01     19.85 o 
   1   5 -15      327.14      320.88     36.08 o 
   2   5 -15       13.27       18.47     10.07 o 
   3   5 -15      335.77      348.98     35.51 o 
   4   5 -15      180.85      224.25     27.74 o 
   5   5 -15      155.46      130.58     20.61 o 
  10   5 -15      387.40      442.42     57.43 o 
  11   5 -15       63.53       80.64     28.50 o 
  12   5 -15       49.80       83.46     29.33 o 
  13   5 -15       27.29        7.02     15.01 o 
  14   5 -15       69.61       67.53     23.84 o 
  15   5 -15        3.74       52.71     22.56 o 
  16   5 -15       60.12       77.66     26.83 o 
  17   5 -15        6.50      -11.78     17.68 o 
  18   5 -15       10.72        9.35     13.66 o 
  19   5 -15      105.52      111.16     31.69 o 
  20   5 -15       23.01       56.61     25.79 o 
  21   5 -15       78.18       89.74     30.23 o 
  22   5 -15        7.38        9.80     16.27 o 
  23   5 -15       86.69      109.01     33.15 o 
  24   5 -15        1.16       17.94     21.28 o 
  25   5 -15       36.11       36.06     23.56 o 
   6   6 -15       55.09       90.29     30.75 o 
   7   6 -15       12.94       70.60     27.30 o 
   8   6 -15        3.17       -7.03     13.19 o 
   9   6 -15       14.23       47.41     25.23 o 
  10   6 -15        8.52        5.10     15.22 o 
  11   6 -15      166.32      113.89     31.83 o 
  12   6 -15        3.64        3.56     14.48 o 
  13   6 -15       65.06       76.16     30.63 o 
  14   6 -15        8.04       10.64     18.40 o 
  15   6 -15       59.04       55.20     25.95 o 
  16   6 -15        4.75       17.06     16.08 o 
  17   6 -15       25.98        5.94     14.59 o 
  18   6 -15       20.49       31.80     20.94 o 
  19   6 -15       14.23       11.13     13.94 o 
  20   6 -15       59.60       70.40     31.37 o 
  21   6 -15        9.14        0.06     14.12 o 
   1   7 -15       20.39       50.81     29.13 o 
   2   7 -15       51.53      108.06     32.78 o 
   3   7 -15       10.24      -19.08     19.08 o 
   4   7 -15       15.32       57.74     26.64 o 
   5   7 -15       33.59       15.83     17.54 o 
   6   7 -15       29.23       39.42     22.31 o 
   7   7 -15       10.35       28.29     21.04 o 
   8   7 -15       11.44       24.95     21.62 o 
   9   7 -15        5.79       36.92     25.97 o 
  10   7 -15       45.25        5.38     16.90 o 
  11   7 -15        0.24       20.56     19.93 o 
  12   7 -15       33.82       28.55     23.44 o 
  13   7 -15        6.02      -14.99     17.04 o 
   0   0 -14     1786.50     1929.84     53.70 o 
   2   0 -14     2681.60     2401.14     49.87 o 
   4   0 -14      498.50      541.63     19.35 o 
   6   0 -14     4804.75     5048.68     84.50 o 
   8   0 -14      146.73      157.42     23.95 o 
  10   0 -14     4899.20     5068.99    141.01 o 
  12   0 -14     2266.80     2344.86    100.52 o 
  16   0 -14      361.89      321.09     33.00 o 
  18   0 -14     1419.54     1471.58     38.67 o 
  20   0 -14      162.53      129.84     12.54 o 
  22   0 -14      406.58      391.59     22.43 o 
  24   0 -14      298.90      296.86     21.40 o 
  26   0 -14      126.73      145.55     15.15 o 
  28   0 -14      176.11      170.80     16.85 o 
   2   1 -14      256.18      235.19     23.42 o 
   3   1 -14      137.24      152.32     19.43 o 
   4   1 -14     1220.63     1156.48     53.27 o 
   5   1 -14       81.77       60.06     13.16 o 
   6   1 -14     2847.45     3126.85     67.10 o 
   7   1 -14      537.30      590.32     29.76 o 
   8   1 -14      682.06      763.36     34.37 o 
   9   1 -14      148.69      101.55     13.26 o 
  10   1 -14      528.66      460.10     27.86 o 
  11   1 -14      822.98      877.64     39.42 o 
  12   1 -14      392.56      438.23     41.44 o 
  13   1 -14      307.09      296.01     35.09 o 
  14   1 -14       53.09       44.86     16.34 o 
  16   1 -14      191.66      197.55     18.54 o 
  17   1 -14      378.54      324.88     22.62 o 
  18   1 -14      153.27      140.58     14.72 o 
  19   1 -14     1255.17     1161.74     35.31 o 
  20   1 -14      378.23      373.05     20.33 o 
  21   1 -14      114.04      130.16     42.49 o 
  22   1 -14      895.47      881.07     35.79 o 
  23   1 -14       17.80        9.03      5.38 o 
  24   1 -14       55.22       38.88      8.09 o 
  25   1 -14        3.10       -0.30      8.38 o 
  26   1 -14        0.16      -16.21     16.21 o 
  27   1 -14        2.69        7.75      7.23 o 
  28   1 -14       53.61       82.16     13.82 o 
  29   1 -14       41.71       42.47      9.74 o 
  30   1 -14       48.00       17.77     12.57 o 
  31   1 -14        7.35        3.22      8.64 o 
   0   2 -14      271.96      247.45     22.61 o 
   1   2 -14      369.51      323.34     18.43 o 
   2   2 -14       69.87       65.96      8.58 o 
   3   2 -14      313.07      269.72     16.64 o 
   4   2 -14      147.36      196.63     22.98 o 
   5   2 -14      260.17      249.39     16.30 o 
   6   2 -14      690.37      757.86     23.13 o 
   7   2 -14       67.98      106.01      7.20 o 
   8   2 -14     1489.21     1565.51     53.97 o 
   9   2 -14      188.47      191.35      9.77 o 
  10   2 -14      561.14      523.23     41.95 o 
  11   2 -14      414.98      441.64     39.63 o 
  12   2 -14      401.38      388.00     38.56 o 
  13   2 -14      592.57      593.72     48.32 o 
  14   2 -14     2933.30     2951.09    109.14 o 
  15   2 -14      841.92      764.55     24.24 o 
  16   2 -14     1333.74     1282.18     32.98 o 
  17   2 -14      701.99      592.83     20.82 o 
  18   2 -14      398.47      371.16     20.56 o 
  19   2 -14      239.37      238.96     10.66 o 
  20   2 -14       25.64       11.56     11.04 o 
  21   2 -14      253.12      229.40     34.68 o 
  22   2 -14      373.43      403.44     47.56 o 
  23   2 -14      178.36      170.64     31.68 o 
  24   2 -14        7.66       12.66      9.14 o 
  25   2 -14       71.36       50.68     20.18 o 
  26   2 -14      108.39      102.52     24.62 o 
  27   2 -14      164.24      136.09     28.66 o 
  28   2 -14       40.76       19.58     12.85 o 
  29   2 -14        1.98        8.92     11.21 o 
  30   2 -14       21.43       16.21     15.50 o 
  31   2 -14       37.17       31.49     17.34 o 
  32   2 -14       88.91       54.20     19.81 o 
   1   3 -14      662.93      701.25     22.35 o 
   2   3 -14      179.16      204.12     12.13 o 
   3   3 -14      335.74      326.73     15.17 o 
   4   3 -14       10.54       12.65      4.68 o 
   5   3 -14      916.68      936.27     25.08 o 
   6   3 -14      377.27      354.49     15.36 o 
   7   3 -14      682.81      561.52     23.34 o 
   8   3 -14       25.03       34.57      6.61 o 
   9   3 -14      700.15      625.50     24.47 o 
  10   3 -14      136.39       94.14      9.64 o 
  11   3 -14      821.13      673.75     37.87 o 
  12   3 -14      863.40      764.23     20.95 o 
  13   3 -14      668.85      604.93     46.60 o 
  14   3 -14       61.64       48.25     11.44 o 
  15   3 -14      616.10      614.06     37.95 o 
  16   3 -14        6.47       -1.15      6.60 o 
  17   3 -14      541.14      505.11     54.54 o 
  18   3 -14      111.45      124.24     27.91 o 
  19   3 -14       63.98       66.79     20.61 o 
  20   3 -14       17.27       32.80     13.66 o 
  21   3 -14      164.94      199.50     36.43 o 
  22   3 -14      199.79      157.53     33.04 o 
  23   3 -14       70.97       37.00     16.23 o 
  24   3 -14       50.19       43.97     18.73 o 
  25   3 -14      164.14      169.93     34.93 o 
  26   3 -14       81.94      120.54     29.83 o 
  27   3 -14       46.19       53.91     21.69 o 
  28   3 -14       41.11       43.67     20.24 o 
  29   3 -14       96.39       85.03     27.50 o 
  30   3 -14       43.59       25.45     15.13 o 
  31   3 -14       22.25       12.50     15.59 o 
   0   4 -14     1057.03     1133.22     44.50 o 
   1   4 -14      338.80      333.03     24.12 o 
   2   4 -14       69.83       89.62     13.28 o 
   3   4 -14        9.40        7.02      5.26 o 
   4   4 -14      639.53      630.31     41.40 o 
   5   4 -14       66.32      102.29     16.78 o 
   6   4 -14      468.72      409.69     31.34 o 
   7   4 -14       23.63       20.00      7.70 o 
   8   4 -14      584.88      616.14     34.04 o 
   9   4 -14      426.01      446.64     26.90 o 
  10   4 -14      451.66      410.83     18.54 o 
  11   4 -14       83.71       91.86     16.40 o 
  12   4 -14      467.24      476.88     44.16 o 
  13   4 -14      522.86      565.37     34.60 o 
  14   4 -14      114.57      120.19     16.61 o 
  15   4 -14        1.12        6.78     14.90 o 
  16   4 -14       33.92       34.50     10.94 o 
  17   4 -14        7.47       37.05     24.22 o 
  18   4 -14      144.83      176.27     36.58 o 
  19   4 -14        4.28       30.31     18.82 o 
  20   4 -14      203.69      259.83     43.33 o 
  21   4 -14      124.36       94.48     28.84 o 
  22   4 -14       99.61      117.03     30.24 o 
  23   4 -14       32.35       64.00     22.76 o 
  24   4 -14       74.80       60.14     23.24 o 
  25   4 -14       50.35       73.80     26.24 o 
  26   4 -14       22.86       27.34     19.71 o 
  27   4 -14      121.75      179.20     38.43 o 
  28   4 -14      129.56      148.97     36.13 o 
  29   4 -14       12.76       66.34     26.93 o 
   1   5 -14       89.89       65.57     16.81 o 
   2   5 -14       71.01       98.37     20.32 o 
   3   5 -14       64.82       83.36     17.83 o 
   4   5 -14      148.42      115.07     20.00 o 
   5   5 -14      370.81      336.38     32.36 o 
   6   5 -14      405.55      351.08     31.64 o 
   7   5 -14      140.25      156.66     20.53 o 
   9   5 -14       32.60       42.60     21.88 o 
  10   5 -14      111.35      122.20     32.09 o 
  11   5 -14        0.08       11.68     14.46 o 
  12   5 -14      135.55      107.88     30.53 o 
  13   5 -14      120.06      111.92     30.08 o 
  14   5 -14       52.99       91.85     28.68 o 
  15   5 -14      169.93      161.20     36.17 o 
  16   5 -14       24.69       46.68     20.75 o 
  17   5 -14       10.26        1.60     12.69 o 
  18   5 -14      111.22      117.35     32.75 o 
  19   5 -14       42.10       45.52     19.98 o 
  20   5 -14       25.69        5.13     10.83 o 
  21   5 -14      165.78      151.98     38.15 o 
  22   5 -14        1.23        6.59     13.81 o 
  23   5 -14       78.88       65.27     25.22 o 
  24   5 -14       56.38       83.50     29.72 o 
  25   5 -14       71.15       86.10     30.95 o 
  26   5 -14       18.08        7.87     16.90 o 
   5   6 -14       76.12      123.23     32.30 o 
   6   6 -14       11.48       21.52     18.82 o 
   7   6 -14       59.73       61.68     23.48 o 
   8   6 -14        4.03       -8.13     16.49 o 
   9   6 -14       73.89       48.17     25.10 o 
  10   6 -14       58.88       45.50     19.71 o 
  11   6 -14        1.82       12.95     15.18 o 
  12   6 -14        3.66        5.18     17.24 o 
  13   6 -14       10.73       14.32     12.99 o 
  14   6 -14       44.51       47.51     24.43 o 
  15   6 -14        1.16        0.06     14.50 o 
  16   6 -14        9.98       31.46     18.36 o 
  17   6 -14       22.62       37.15     24.05 o 
  18   6 -14       22.06        4.97     13.02 o 
  19   6 -14       19.54       10.36     15.08 o 
  20   6 -14       50.26       38.07     25.94 o 
  21   6 -14       50.67       28.35     19.54 o 
   1   7 -14        7.37       48.95     22.79 o 
   2   7 -14       50.25       73.32     30.03 o 
   3   7 -14        0.15       21.16     20.28 o 
   4   7 -14        2.46       23.13     22.53 o 
   5   7 -14        8.87      -19.51     19.51 o 
   6   7 -14        9.38       30.53     20.24 o 
   7   7 -14        2.69        8.03     14.75 o 
   8   7 -14       43.31       40.64     22.19 o 
   9   7 -14       14.38       45.70     24.54 o 
  10   7 -14        2.76       13.90     16.51 o 
  11   7 -14       18.65       49.38     27.47 o 
  12   7 -14       19.63       31.39     18.97 o 
  13   7 -14       39.32       38.44     23.91 o 
  14   7 -14        0.08       23.57     17.76 o 
  15   7 -14        4.68       16.16     14.76 o 
   2   0 -13     1219.85     1239.12     28.78 o 
   4   0 -13     3084.91     3514.70     59.97 o 
   6   0 -13      372.35      454.13     48.34 o 
   8   0 -13     5573.90     5557.67    139.07 o 
  10   0 -13      942.02      955.95     60.16 o 
  12   0 -13      224.69      178.14     27.69 o 
  16   0 -13      674.55      673.91     33.99 o 
  18   0 -13       90.10       98.08     10.62 o 
  20   0 -13      322.34      308.86     19.67 o 
  22   0 -13      219.30      208.00     16.79 o 
  24   0 -13      103.85       67.47     14.51 o 
  26   0 -13      405.07      404.81     24.88 o 
  28   0 -13       13.55       15.58      6.02 o 
   3   1 -13      216.52      243.64     23.47 o 
   4   1 -13     1021.60     1239.44     54.20 o 
   5   1 -13      636.81      575.49     27.60 o 
   6   1 -13      648.84      567.92     27.71 o 
   7   1 -13      346.36      412.97     24.31 o 
   8   1 -13     1211.80     1452.21     46.46 o 
   9   1 -13       75.79       87.26     11.84 o 
  10   1 -13     1185.71     1277.82     45.25 o 
  11   1 -13      209.35      237.82     20.35 o 
  12   1 -13       61.52       62.72      9.25 o 
  13   1 -13      615.40      598.97     49.67 o 
  14   1 -13     1143.26     1228.66     72.73 o 
  15   1 -13      271.25      278.15     19.37 o 
  16   1 -13      446.91      432.41     23.89 o 
  17   1 -13      481.80      511.31     22.39 o 
  18   1 -13      628.33      691.22     26.30 o 
  19   1 -13      368.29      338.79     18.60 o 
  20   1 -13      108.65       89.30      9.94 o 
  21   1 -13      161.28      159.44     13.09 o 
  22   1 -13       29.03       13.43     12.69 o 
  23   1 -13       93.30       81.96     10.86 o 
  24   1 -13      102.76       59.07     24.78 o 
  25   1 -13       34.87       42.28      8.72 o 
  26   1 -13       94.69       78.36     11.33 o 
  27   1 -13       11.26        6.71      5.92 o 
  28   1 -13        0.84       12.70      8.43 o 
  29   1 -13      128.39      109.63     15.56 o 
  30   1 -13       55.66       73.76     13.49 o 
  31   1 -13       28.76       42.82     10.69 o 
  32   1 -13       19.92       21.71     14.48 o 
   1   2 -13      438.86      389.31     20.00 o 
   2   2 -13     1544.67     1481.36     38.57 o 
   3   2 -13      444.91      386.92     19.60 o 
   4   2 -13      357.29      410.62     19.86 o 
   5   2 -13     1097.89     1081.93     27.61 o 
   6   2 -13      113.81      106.52      7.81 o 
   7   2 -13      690.14      648.27     23.74 o 
   8   2 -13      805.90      775.22     18.64 o 
   9   2 -13     1144.05     1120.73     21.74 o 
  10   2 -13      623.31      736.09     20.73 o 
  11   2 -13       92.55       95.68      6.97 o 
  12   2 -13      838.78      825.54     53.50 o 
  13   2 -13      426.05      466.39     42.82 o 
  14   2 -13      140.23      129.38     19.82 o 
  15   2 -13     1188.89     1203.87     29.96 o 
  16   2 -13      962.77      875.33     23.40 o 
  17   2 -13       40.56       28.89     17.17 o 
  18   2 -13       93.06       73.43     18.75 o 
  19   2 -13       40.61       21.92     12.51 o 
  20   2 -13       57.32       56.74     19.76 o 
  21   2 -13      330.39      365.53     28.24 o 
  22   2 -13      138.84      150.08     23.50 o 
  23   2 -13       18.06        2.70     10.76 o 
  24   2 -13        7.51       14.36     11.38 o 
  25   2 -13       28.97       42.19     16.53 o 
  26   2 -13        5.52       -1.84      8.92 o 
  27   2 -13       16.08       -1.28      9.21 o 
  28   2 -13       13.25       43.10     18.61 o 
  29   2 -13       10.56       14.60     12.49 o 
  30   2 -13       32.34       28.00     13.61 o 
  31   2 -13       12.96       -8.95     11.30 o 
  32   2 -13       28.60       60.76     21.94 o 
  33   2 -13       34.22       37.11     18.70 o 
   0   3 -13     1766.69     1877.73     50.82 o 
   1   3 -13      991.69      900.29     24.95 o 
   2   3 -13      342.83      358.91     15.75 o 
   3   3 -13      283.13      242.04     12.93 o 
   4   3 -13      433.09      366.74     18.55 o 
   5   3 -13     1197.08     1195.83     61.41 o 
   6   3 -13      369.08      415.71     19.47 o 
   7   3 -13      784.66      744.09     38.69 o 
   8   3 -13      275.02      235.77     14.98 o 
   9   3 -13      571.00      542.04     21.61 o 
  10   3 -13      553.77      536.01     20.20 o 
  11   3 -13      586.51      582.93     18.95 o 
  12   3 -13      842.45      798.67     50.90 o 
  13   3 -13       18.48       80.18     79.31 o 
  14   3 -13       65.70       58.39     12.09 o 
  15   3 -13      725.12      674.49     38.93 o 
  16   3 -13     1016.94     1101.18     77.83 o 
  17   3 -13      407.51      377.64     46.44 o 
  18   3 -13      149.24      103.54     25.04 o 
  19   3 -13      291.06      350.71     44.52 o 
  20   3 -13       34.07       47.83     17.20 o 
  21   3 -13      163.23      127.19     18.44 o 
  22   3 -13       30.90        3.05     12.97 o 
  23   3 -13      262.13      288.74     42.90 o 
  24   3 -13      126.40      117.42     27.76 o 
  25   3 -13       70.57       58.91     21.11 o 
  26   3 -13       48.96       83.90     24.93 o 
  27   3 -13       85.66      112.02     28.63 o 
  28   3 -13        6.78       -1.22     10.03 o 
  29   3 -13       38.58       53.58     21.47 o 
  30   3 -13      107.47      124.38     31.54 o 
  31   3 -13        8.15        9.03     10.34 o 
  32   3 -13        8.99       11.08     13.32 o 
   1   4 -13       13.74       17.71      7.82 o 
   2   4 -13      654.64      609.42     31.68 o 
   3   4 -13      714.88      643.83     32.40 o 
   4   4 -13      188.99      258.58     20.33 o 
   5   4 -13      515.10      469.37     33.81 o 
   6   4 -13       15.05       49.98     11.10 o 
   7   4 -13      124.60      105.78     15.37 o 
   8   4 -13      416.76      386.08     26.37 o 
   9   4 -13      115.61      114.92     13.44 o 
  10   4 -13       26.56       30.99      9.42 o 
  11   4 -13      658.45      636.99     44.97 o 
  12   4 -13      670.97      694.92     36.17 o 
  13   4 -13      521.19      589.51     34.67 o 
  14   4 -13       58.00       52.18     11.17 o 
  15   4 -13      421.29      451.06     32.19 o 
  16   4 -13      322.12      308.02     27.08 o 
  17   4 -13       36.60       21.70      7.85 o 
  18   4 -13       46.84       15.17     13.50 o 
  19   4 -13       73.44       80.58     25.97 o 
  20   4 -13      229.65      175.08     35.26 o 
  21   4 -13       96.52       60.24     25.40 o 
  22   4 -13      363.61      362.44     51.50 o 
  23   4 -13       12.19       22.47     21.93 o 
  24   4 -13       11.16       11.37     14.92 o 
  25   4 -13      111.50       85.58     27.11 o 
  26   4 -13       85.23       54.70     21.77 o 
  27   4 -13        4.05        1.89     10.66 o 
  28   4 -13       33.37       96.40     30.49 o 
  29   4 -13        1.65        7.61     12.74 o 
   0   5 -13      131.47      158.99     25.40 o 
   1   5 -13       91.99      101.77     16.29 o 
   2   5 -13       41.71       47.75     14.09 o 
   3   5 -13       28.94       19.28     10.69 o 
   4   5 -13      225.59      239.39     28.45 o 
   5   5 -13      265.10      283.64     29.41 o 
   6   5 -13      384.78      412.63     33.33 o 
   8   5 -13      206.87      222.55     40.14 o 
   9   5 -13       87.04       85.38     27.58 o 
  10   5 -13        4.78       33.11     22.94 o 
  11   5 -13      133.18      141.99     34.21 o 
  12   5 -13      178.41      187.92     36.99 o 
  13   5 -13      115.91       96.46     30.81 o 
  14   5 -13        6.27       -4.59     15.02 o 
  15   5 -13       45.75       45.76     21.45 o 
  16   5 -13       25.32       22.85     15.65 o 
  17   5 -13        6.75      -10.84     16.77 o 
  18   5 -13       28.65       34.74     18.53 o 
  19   5 -13       10.75       16.49     16.97 o 
  20   5 -13       41.31       70.68     25.00 o 
  21   5 -13       59.92      152.87     37.63 o 
  22   5 -13       36.09       76.19     28.89 o 
  23   5 -13       95.02      121.69     32.80 o 
  24   5 -13       54.11       40.67     22.17 o 
  25   5 -13       78.68      100.66     31.37 o 
  26   5 -13       12.54      -20.27     20.27 o 
   4   6 -13       27.13       57.77     28.02 o 
   5   6 -13        2.32       65.60     27.69 o 
   6   6 -13        1.35       20.60     17.83 o 
   7   6 -13       36.35       62.97     25.75 o 
   8   6 -13        9.51       38.82     24.47 o 
   9   6 -13      206.82      210.94     41.49 o 
  10   6 -13       71.51       60.08     22.91 o 
  11   6 -13       58.57       66.40     27.86 o 
  12   6 -13       98.91      122.94     32.88 o 
  13   6 -13       48.06       44.85     22.21 o 
  14   6 -13       18.59      -18.38     18.38 o 
  15   6 -13       22.84       16.47     18.88 o 
  16   6 -13        5.79       30.71     18.90 o 
  17   6 -13       11.36        9.55     14.41 o 
  18   6 -13        2.99       16.10     18.27 o 
  19   6 -13       11.21       31.22     24.85 o 
  20   6 -13       48.01       16.16     19.42 o 
  21   6 -13        0.48       32.46     20.88 o 
  22   6 -13        2.90        4.54     13.49 o 
   0   7 -13       90.15       76.41     27.07 o 
   1   7 -13       35.39       43.25     17.29 o 
   2   7 -13        6.71        9.08     16.96 o 
   3   7 -13       46.48       47.43     21.57 o 
   4   7 -13        6.04       15.70     15.13 o 
   5   7 -13       49.00       71.39     25.76 o 
   6   7 -13       58.13       42.82     22.20 o 
   7   7 -13       22.97       25.28     17.81 o 
   8   7 -13        1.12      -14.05     14.05 o 
   9   7 -13       44.17       75.91     29.15 o 
  10   7 -13       10.65       25.16     21.25 o 
  11   7 -13        3.79       22.14     18.32 o 
  12   7 -13        1.38       60.51     27.62 o 
  13   7 -13       22.22       24.18     20.11 o 
  14   7 -13       24.03       45.15     24.90 o 
  15   7 -13       35.75      125.38     38.25 o 
  16   7 -13       26.28       45.10     27.72 o 
   0   0 -12     1312.04     1267.33     40.19 o 
   2   0 -12     1153.76     1162.96     33.01 o 
   4   0 -12      146.71      131.53     12.47 o 
   6   0 -12    15999.41    17077.54    145.70 o 
   8   0 -12     4055.22     4149.29     76.18 o 
  10   0 -12     5021.96     5445.78    139.25 o 
  12   0 -12     2738.78     3164.32    110.81 o 
  14   0 -12      381.59      364.85     36.69 o 
  16   0 -12      801.23      833.60     36.76 o 
  18   0 -12      397.82      485.89     20.67 o 
  20   0 -12      496.76      483.20     24.22 o 
  22   0 -12      292.66      282.44     19.60 o 
  24   0 -12      202.44      183.22     16.27 o 
  26   0 -12      352.82      324.30     22.77 o 
  28   0 -12        4.34       13.77      4.89 o 
  30   0 -12      208.50      195.41     18.79 o 
   4   1 -12      247.24      240.28     23.96 o 
   5   1 -12     1085.22     1092.07     36.84 o 
   6   1 -12      226.13      287.02     19.22 o 
   7   1 -12     1700.88     1704.67     47.80 o 
   8   1 -12     1837.69     1872.65     51.15 o 
   9   1 -12     1313.94     1551.80     52.19 o 
  10   1 -12       62.19       84.46     12.07 o 
  11   1 -12      143.17      145.16     15.64 o 
  12   1 -12      132.83       88.02     12.84 o 
  13   1 -12     1323.10     1241.41     47.54 o 
  14   1 -12      405.50      390.32     19.38 o 
  15   1 -12       19.68       24.51      7.17 o 
  16   1 -12      241.11      213.75     13.86 o 
  17   1 -12      287.13      250.21     15.35 o 
  18   1 -12       96.15       80.83      9.10 o 
  19   1 -12      489.04      422.62     20.55 o 
  20   1 -12       23.01        5.43      8.27 o 
  21   1 -12       19.14        8.03      3.87 o 
  22   1 -12        4.15        5.87      5.47 o 
  23   1 -12       33.82       21.70     22.01 o 
  24   1 -12       44.80       22.00      6.17 o 
  25   1 -12      291.33      250.93     19.14 o 
  26   1 -12      365.16      367.49     23.55 o 
  27   1 -12       72.86       53.26     11.01 o 
  28   1 -12       32.64       23.57      9.21 o 
  29   1 -12       23.52        6.76     15.72 o 
  30   1 -12       35.91       21.44      9.38 o 
  31   1 -12       68.49       75.85     13.40 o 
  32   1 -12        1.32        4.91      6.08 o 
   0   2 -12      980.93      926.79     42.61 o 
   1   2 -12      894.58     1014.59     31.41 o 
   2   2 -12      639.89      583.49     23.82 o 
   3   2 -12     2872.23     2755.01     44.01 o 
   4   2 -12      923.48      804.94     23.89 o 
   5   2 -12      244.80      187.43     13.98 o 
   6   2 -12      202.21      176.07      9.86 o 
   7   2 -12      895.68      927.70     21.93 o 
   8   2 -12     2711.42     2526.12     33.20 o 
   9   2 -12     2197.33     2166.16     49.37 o 
  10   2 -12     1079.89     1093.46     21.32 o 
  11   2 -12        2.80        6.33      3.64 o 
  12   2 -12      570.97      462.66     33.37 o 
  13   2 -12      295.05      280.97     15.69 o 
  14   2 -12      407.06      334.66     14.69 o 
  15   2 -12      814.45      734.76     19.18 o 
  16   2 -12      209.00      192.55     29.26 o 
  17   2 -12     1716.67     1533.80     60.78 o 
  18   2 -12       44.92       39.75      9.73 o 
  19   2 -12       50.81       23.39     10.82 o 
  20   2 -12     1036.79      987.07     44.69 o 
  21   2 -12      217.03      178.73     19.58 o 
  22   2 -12      348.06      364.22     28.09 o 
  23   2 -12       27.02       20.59     14.77 o 
  24   2 -12       22.88       18.87     11.32 o 
  25   2 -12       53.05        9.57     10.19 o 
  26   2 -12      116.90       96.98     24.10 o 
  27   2 -12        1.28      -10.21     13.75 o 
  28   2 -12        5.23      -13.68     13.68 o 
  29   2 -12       70.66      122.63     30.51 o 
  30   2 -12       26.73       -2.99     10.87 o 
  31   2 -12        2.40       20.57     13.75 o 
  32   2 -12        3.62       24.81     15.62 o 
  33   2 -12        1.94        8.98     10.37 o 
   1   3 -12      170.24      224.85     14.37 o 
   2   3 -12     1150.62     1079.40     31.09 o 
   3   3 -12      527.70      603.30     23.26 o 
   4   3 -12      508.46      486.38     26.25 o 
   5   3 -12       33.28       32.22      5.98 o 
   6   3 -12      370.67      387.23     18.22 o 
   7   3 -12      240.65      209.54     10.45 o 
   8   3 -12      145.37      164.71      9.16 o 
   9   3 -12       74.00      162.88     21.77 o 
  10   3 -12       57.01       39.57      5.31 o 
  11   3 -12      611.73      567.00     40.35 o 
  12   3 -12      378.13      352.02     26.74 o 
  13   3 -12      702.85      700.15     37.45 o 
  14   3 -12      436.74      441.15     46.94 o 
  15   3 -12       56.38       58.59     19.42 o 
  16   3 -12       56.86       51.96     16.44 o 
  17   3 -12      646.13      626.36     59.33 o 
  18   3 -12      465.60      432.37     50.39 o 
  19   3 -12      157.73      146.23     30.52 o 
  20   3 -12       96.44       92.86     28.91 o 
  21   3 -12      105.20      110.68     27.30 o 
  22   3 -12       40.94       53.27     21.30 o 
  23   3 -12       23.57       20.08     16.71 o 
  24   3 -12       32.98       20.35     12.07 o 
  25   3 -12       10.57       28.70     16.14 o 
  26   3 -12        5.72       22.88     15.39 o 
  27   3 -12       58.68       66.62     24.29 o 
  28   3 -12       66.98       42.36     17.63 o 
  29   3 -12       13.20       23.11     14.94 o 
  30   3 -12        8.13      -20.61     20.61 o 
  31   3 -12       11.07       18.35     11.35 o 
  32   3 -12        3.86       11.01      9.87 o 
   0   4 -12       17.66       40.95     13.12 o 
   1   4 -12        2.54       22.48      7.41 o 
   2   4 -12        3.80        1.74      4.61 o 
   3   4 -12       87.06       86.24     12.32 o 
   4   4 -12       99.00      106.01     13.04 o 
   5   4 -12      222.53      223.11     25.73 o 
   6   4 -12      779.39      702.77     39.33 o 
   7   4 -12       49.93       49.62     10.82 o 
   8   4 -12      328.49      298.21     22.20 o 
   9   4 -12      203.46      227.93     21.10 o 
  10   4 -12      437.63      461.72     55.46 o 
  11   4 -12      268.73      272.67     22.21 o 
  12   4 -12       33.10       45.35     22.63 o 
  13   4 -12      102.85      142.58     16.98 o 
  14   4 -12      191.36      185.40     25.27 o 
  15   4 -12      352.45      341.57     27.51 o 
  16   4 -12      485.48      589.19     61.89 o 
  17   4 -12       80.58       73.72     23.16 o 
  18   4 -12       23.48       11.07     12.93 o 
  19   4 -12        4.39       -7.02     16.34 o 
  20   4 -12        2.04      -19.05     19.05 o 
  21   4 -12       10.97      -19.32     19.32 o 
  22   4 -12       36.02       28.93     16.30 o 
  23   4 -12        3.99       12.25     18.57 o 
  24   4 -12      150.11      161.64     37.99 o 
  25   4 -12       72.63       79.65     27.50 o 
  26   4 -12      102.38       74.32     24.96 o 
  27   4 -12        1.58       -9.87     15.76 o 
  28   4 -12        7.53       26.80     16.30 o 
  29   4 -12        2.47       14.57     12.30 o 
  30   4 -12        1.25       19.45     18.21 o 
   1   5 -12       77.23       58.87     11.83 o 
   2   5 -12       26.43       23.68     11.19 o 
   3   5 -12      287.44      295.79     32.19 o 
   4   5 -12      152.01      118.35     20.83 o 
   5   5 -12      140.25      126.66     19.98 o 
   7   5 -12       22.79       55.42     27.52 o 
   8   5 -12      119.17      122.28     30.89 o 
   9   5 -12      344.87      398.07     52.07 o 
  10   5 -12       41.68       22.76     17.97 o 
  11   5 -12      328.40      348.31     49.78 o 
  12   5 -12      287.44      277.77     43.75 o 
  13   5 -12      220.79      258.75     43.58 o 
  14   5 -12       80.60       60.75     24.81 o 
  15   5 -12       34.42      -10.66     18.56 o 
  16   5 -12       14.28       14.82     13.31 o 
  17   5 -12        0.05      -25.85     25.85 o 
  18   5 -12       29.34       51.20     20.85 o 
  19   5 -12       49.67       15.11     14.81 o 
  20   5 -12       79.61       69.71     26.47 o 
  21   5 -12       27.44       17.59     17.68 o 
  22   5 -12        2.49       -1.23     15.93 o 
  23   5 -12       45.76       97.53     30.77 o 
  24   5 -12       43.02       19.20     16.16 o 
  25   5 -12        6.56       43.36     23.29 o 
  26   5 -12        8.76      -18.58     18.58 o 
  27   5 -12       14.05       16.56     15.88 o 
   3   6 -12       77.37       65.79     23.95 o 
   4   6 -12       12.83       52.23     23.67 o 
   5   6 -12       23.94       55.97     22.15 o 
   6   6 -12      323.78      375.63     53.83 o 
   7   6 -12       48.39       55.33     26.08 o 
   8   6 -12       14.90       43.71     21.38 o 
   9   6 -12       88.08      132.37     34.26 o 
  10   6 -12       51.31       26.92     22.09 o 
  11   6 -12       38.64       -8.12     20.31 o 
  12   6 -12       15.74       30.63     20.12 o 
  13   6 -12       44.50       63.67     26.87 o 
  14   6 -12       22.18       24.99     17.37 o 
  15   6 -12        6.05       17.81     17.04 o 
  16   6 -12       72.55      113.07     34.20 o 
  17   6 -12       29.43       55.57     25.69 o 
  18   6 -12       18.02       20.32     20.14 o 
  19   6 -12       13.02       20.74     20.96 o 
  20   6 -12        0.69        9.42     18.92 o 
  21   6 -12       35.23       31.91     20.59 o 
  22   6 -12        0.70      -12.81     15.29 o 
  23   6 -12        3.64       46.22     23.34 o 
   1   7 -12        8.21       39.26     16.53 o 
   2   7 -12       42.07       77.23     22.39 o 
   3   7 -12       23.12       35.53     14.70 o 
   4   7 -12       42.59       56.71     25.80 o 
   5   7 -12       10.07        3.08     16.02 o 
   6   7 -12       12.42       24.17     19.61 o 
   7   7 -12       29.87       13.81     17.08 o 
   8   7 -12       58.10      112.58     34.66 o 
   9   7 -12       60.44       36.86     25.43 o 
  10   7 -12        2.05      -18.08     18.08 o 
  11   7 -12       12.02        7.09     14.63 o 
  12   7 -12       26.39        6.89     15.05 o 
  13   7 -12        0.57       16.24     13.33 o 
  14   7 -12        3.53       13.35     16.11 o 
  15   7 -12       14.43       40.16     24.29 o 
  16   7 -12        6.83        0.06     19.35 o 
  17   7 -12        4.56       11.26     19.04 o 
   0   8 -12       10.03        0.06     14.91 o 
   1   8 -12        7.10       24.51     23.30 o 
   2   8 -12        1.69       13.75     12.74 o 
   3   8 -12        2.20        2.49     12.99 o 
   2   0 -11     1703.64     1445.24     28.88 o 
   4   0 -11      291.82      292.22     27.95 o 
   6   0 -11    16785.27    16070.96    275.37 o 
   8   0 -11      332.04      352.63     21.85 o 
  10   0 -11     7634.27     8629.49    172.48 o 
  12   0 -11      499.45      355.00     33.95 o 
  14   0 -11      649.78      705.27     32.00 o 
  16   0 -11     1528.73     1437.08     47.43 o 
  18   0 -11       50.30       36.66      9.72 o 
  20   0 -11      213.62      207.12     17.69 o 
  22   0 -11     2695.11     2656.14     79.45 o 
  24   0 -11       85.47       62.11      9.95 o 
  26   0 -11       40.84       28.17      7.46 o 
  28   0 -11       72.14       82.87     12.61 o 
  30   0 -11      216.19      185.51     19.04 o 
  32   0 -11       43.38       14.47      9.62 o 
   4   1 -11     1013.96      975.30     33.11 o 
   5   1 -11     3171.80     3033.14     59.50 o 
   6   1 -11     7169.39     7743.77    133.37 o 
   7   1 -11     5810.12     6433.37     90.57 o 
   8   1 -11     2799.96     2778.28     60.82 o 
   9   1 -11     1525.28     1659.10     48.02 o 
  10   1 -11     1592.55     1958.92     88.80 o 
  11   1 -11     1161.15     1205.88     59.22 o 
  12   1 -11        4.82       11.86      9.20 o 
  13   1 -11     3030.79     3139.55     68.90 o 
  14   1 -11      637.28      714.24     28.94 o 
  15   1 -11      631.53      673.13     21.47 o 
  16   1 -11      844.67      864.36     30.79 o 
  17   1 -11      136.90      123.13     10.28 o 
  18   1 -11      255.34      295.24     16.52 o 
  19   1 -11      480.81      510.26     21.78 o 
  20   1 -11      182.07      187.02     13.56 o 
  21   1 -11      864.56      793.45     28.08 o 
  22   1 -11      167.12      162.94     14.88 o 
  23   1 -11      409.61      429.31     24.17 o 
  24   1 -11       75.40       71.42     12.98 o 
  25   1 -11       73.19       66.20     13.32 o 
  26   1 -11      279.18      276.40     34.66 o 
  27   1 -11       56.01       41.18     10.40 o 
  28   1 -11       47.60       40.93     11.00 o 
  29   1 -11        4.14        1.30      6.25 o 
  30   1 -11        6.48       12.37      7.08 o 
  31   1 -11       78.98       83.56     23.75 o 
  32   1 -11        4.17       13.25      8.03 o 
  33   1 -11       25.82       11.99     15.70 o 
   1   2 -11     1135.92     1035.90     29.45 o 
   2   2 -11     1009.61     1079.58     27.21 o 
   3   2 -11     3171.40     3221.74     47.13 o 
   4   2 -11      648.92      635.12     21.25 o 
   5   2 -11      250.16      253.66     11.51 o 
   6   2 -11     1762.05     1777.71     38.82 o 
   7   2 -11      804.31      903.00     45.44 o 
   8   2 -11     1009.61      927.28     41.25 o 
   9   2 -11      716.94      585.88     21.26 o 
  10   2 -11      226.74      252.89     14.39 o 
  11   2 -11      380.48      428.15     22.13 o 
  12   2 -11      370.87      305.06     17.04 o 
  13   2 -11       21.24       29.56     12.15 o 
  14   2 -11       81.20       75.73     20.53 o 
  15   2 -11      257.20      215.35     18.50 o 
  16   2 -11      461.65      399.91     44.52 o 
  17   2 -11      158.08      145.62      8.65 o 
  18   2 -11      673.26      687.67     18.66 o 
  19   2 -11     1204.21     1132.27     32.11 o 
  20   2 -11     1421.38     1239.32     26.99 o 
  21   2 -11       73.94       98.59      8.04 o 
  22   2 -11       12.87        5.35     23.63 o 
  23   2 -11      330.15      342.89     27.71 o 
  24   2 -11      176.22      172.05     31.22 o 
  25   2 -11       47.47       24.68     13.84 o 
  26   2 -11        9.30        9.13      9.55 o 
  27   2 -11       11.95       22.94     13.62 o 
  28   2 -11       34.43       66.17     22.68 o 
  29   2 -11      256.66      249.82     38.12 o 
  30   2 -11       98.49       91.34     25.22 o 
  31   2 -11        7.45       -4.33      8.03 o 
  32   2 -11        2.77        5.50     10.04 o 
  33   2 -11       36.10       37.96     12.71 o 
  34   2 -11       24.08        4.67      7.25 o 
   0   3 -11      350.94      331.33     28.87 o 
   1   3 -11       92.88      120.78     12.75 o 
   2   3 -11      198.07      236.16     25.09 o 
   3   3 -11       61.41       73.74      8.53 o 
   4   3 -11      132.00      101.38      9.78 o 
   5   3 -11      744.73      813.63     30.11 o 
   6   3 -11      641.40      623.46     17.43 o 
   7   3 -11       27.52       36.58      4.83 o 
   8   3 -11      339.76      324.40     12.42 o 
   9   3 -11      173.06      158.87      9.07 o 
  10   3 -11      154.86      136.64     12.61 o 
  11   3 -11       31.91       41.03     11.25 o 
  12   3 -11      215.57      186.62     32.37 o 
  13   3 -11     1070.18      969.09     68.87 o 
  14   3 -11     2423.12     2536.01    112.58 o 
  15   3 -11      716.33      660.56     58.27 o 
  16   3 -11      629.87      560.77     54.03 o 
  17   3 -11     1300.20     1257.05     82.18 o 
  18   3 -11     1372.95     1235.17     83.01 o 
  19   3 -11      317.88      288.64     22.26 o 
  20   3 -11       17.24       14.04     11.06 o 
  21   3 -11      133.97      133.52     16.47 o 
  22   3 -11       83.55       63.95     21.62 o 
  23   3 -11      104.43      117.04     28.86 o 
  24   3 -11       76.87       98.11     25.16 o 
  25   3 -11       51.62       56.47     21.47 o 
  26   3 -11        9.31       14.56     13.28 o 
  27   3 -11       65.28       60.62     22.45 o 
  28   3 -11       62.46       43.89     17.53 o 
  29   3 -11        5.73       -9.30     10.87 o 
  30   3 -11        9.11       15.59     14.28 o 
  31   3 -11       20.81      -16.45     16.45 o 
  32   3 -11       19.63        2.38     11.57 o 
   1   4 -11      395.50      356.69     24.09 o 
   2   4 -11       55.53       77.68     12.40 o 
   3   4 -11      701.34      697.35     32.85 o 
   4   4 -11      108.10      158.22     15.78 o 
   5   4 -11     1394.87     1260.06     71.04 o 
   6   4 -11      971.31      881.43     34.68 o 
   7   4 -11      273.77      287.99     22.92 o 
   8   4 -11      243.21      223.87     18.83 o 
   9   4 -11      359.59      321.59     21.22 o 
  10   4 -11      234.66      224.42     18.90 o 
  11   4 -11      927.03      877.69     37.70 o 
  12   4 -11     1633.25     1499.64     51.38 o 
  13   4 -11      303.73      283.47     23.84 o 
  14   4 -11      270.25      211.13     35.39 o 
  15   4 -11      204.35      200.21     34.69 o 
  16   4 -11       30.83       30.66     13.29 o 
  17   4 -11       32.16        6.06     17.24 o 
  18   4 -11      191.46      123.79     29.69 o 
  19   4 -11      100.83       63.66     20.25 o 
  20   4 -11       14.83        6.78     12.42 o 
  21   4 -11       35.99       39.50     19.52 o 
  22   4 -11      170.40      120.82     27.97 o 
  23   4 -11       28.14       91.78     27.32 o 
  24   4 -11       37.67       35.17     18.02 o 
  25   4 -11        8.84       51.82     22.83 o 
  26   4 -11       26.00       44.73     18.27 o 
  27   4 -11       49.71       49.74     19.66 o 
  28   4 -11       14.95      -12.23     14.53 o 
  29   4 -11        8.81      -18.86     18.86 o 
  30   4 -11       96.30      103.54     30.51 o 
   0   5 -11        9.59       22.93     11.57 o 
   1   5 -11      300.34      319.45     25.50 o 
   2   5 -11       52.52       70.45     12.93 o 
   3   5 -11      218.34      211.97     27.22 o 
   4   5 -11       78.23       71.90     16.85 o 
   6   5 -11      373.05      371.69     48.43 o 
   7   5 -11      833.00      970.48     77.27 o 
   8   5 -11      361.95      383.60     51.46 o 
   9   5 -11      564.84      544.51     59.97 o 
  10   5 -11       83.99       88.22     27.50 o 
  11   5 -11       18.20       28.65      7.00 o 
  12   5 -11      229.94      232.03     41.90 o 
  13   5 -11      199.97      251.93     41.94 o 
  14   5 -11      298.90      305.16     46.65 o 
  15   5 -11       42.53       30.17     16.50 o 
  16   5 -11      209.19      157.28     34.88 o 
  17   5 -11       18.60        9.91     10.75 o 
  18   5 -11       13.83        3.37     13.25 o 
  19   5 -11       42.20       20.84     16.89 o 
  20   5 -11        1.30       -1.93     14.20 o 
  21   5 -11       53.08       51.98     20.59 o 
  22   5 -11        9.01       13.46     16.34 o 
  23   5 -11      123.82      132.60     31.98 o 
  24   5 -11       15.96       70.30     22.91 o 
  25   5 -11      132.85      147.13     36.60 o 
  26   5 -11       19.49       32.63     22.15 o 
  27   5 -11       57.13       43.03     23.80 o 
   2   6 -11       21.86       38.52     21.23 o 
   3   6 -11       23.64       29.54     18.94 o 
   4   6 -11      123.03       97.39     27.65 o 
   5   6 -11      292.04      291.64     47.97 o 
   6   6 -11       16.34       21.48     18.31 o 
   7   6 -11       52.91      107.40     29.51 o 
   8   6 -11       25.70       34.54     20.36 o 
   9   6 -11       17.44       30.16     22.02 o 
  10   6 -11       27.61       37.62     21.80 o 
  11   6 -11       68.05       40.81     20.16 o 
  12   6 -11        5.89       -0.15     13.41 o 
  13   6 -11       21.31        2.81     15.36 o 
  14   6 -11       50.45       52.79     22.57 o 
  15   6 -11       20.59       24.36     18.81 o 
  16   6 -11       10.71        8.91     13.72 o 
  17   6 -11        8.15       -4.49     11.96 o 
  18   6 -11       13.66       11.92     13.09 o 
  19   6 -11       25.41       -2.93     14.83 o 
  20   6 -11       67.36       36.38     20.70 o 
  21   6 -11       39.32       22.31     17.23 o 
  22   6 -11       55.30      104.21     33.08 o 
  23   6 -11       22.45       27.82     19.66 o 
   0   7 -11       83.09      130.51     34.52 o 
   1   7 -11       39.64       56.44     16.07 o 
   2   7 -11        9.11        8.22     11.17 o 
   3   7 -11        4.52       18.46     13.76 o 
   4   7 -11        8.99        2.12      9.03 o 
   5   7 -11        1.20       16.65     18.27 o 
   6   7 -11       30.17       44.89     21.83 o 
   7   7 -11        8.59       -2.98     13.50 o 
   8   7 -11       14.85       14.79     19.17 o 
   9   7 -11        8.23       10.51     16.90 o 
  10   7 -11        2.84        4.71     13.55 o 
  11   7 -11       28.75       -2.68     11.61 o 
  12   7 -11       37.35       53.97     26.63 o 
  13   7 -11       23.12       39.74     27.38 o 
  14   7 -11        9.97       45.09     26.82 o 
  15   7 -11        4.64       52.51     25.48 o 
  16   7 -11       33.53       68.10     30.54 o 
  17   7 -11        5.44      -17.30     17.30 o 
   1   8 -11        4.02       -4.34      9.30 o 
   2   8 -11        5.38       13.83     35.16 o 
   3   8 -11        4.37        1.09     32.40 o 
   4   8 -11        0.73      -10.23     11.51 o 
   5   8 -11       26.09       21.11     11.38 o 
   6   8 -11        1.40        4.85     12.92 o 
   0   0 -10     1043.27      830.84     29.94 o 
   2   0 -10     3575.93     3550.68     43.88 o 
   4   0 -10     1696.84     1627.70     51.36 o 
   6   0 -10     5651.08     5719.18    103.51 o 
   8   0 -10     4350.25     4828.19    109.98 o 
  10   0 -10     6490.40     6486.14    131.75 o 
  12   0 -10      314.14      399.91     35.29 o 
  14   0 -10      274.44      266.48     19.15 o 
  16   0 -10     3018.45     3073.17    126.93 o 
  18   0 -10      965.22     1111.02     31.07 o 
  20   0 -10      766.14      763.78     30.57 o 
  22   0 -10      126.99      135.57     17.83 o 
  24   0 -10      118.93      116.21     13.80 o 
  26   0 -10      816.73      877.46     37.75 o 
  28   0 -10      294.68      267.63     24.08 o 
  30   0 -10      209.63      216.95     20.56 o 
  32   0 -10       59.20       71.68     18.22 o 
   4   1 -10      126.99      115.33     15.32 o 
   5   1 -10     4712.56     4790.12     75.88 o 
   6   1 -10     2222.11     2603.09     54.33 o 
   7   1 -10      951.37      978.54     34.12 o 
   8   1 -10      461.07      554.06     26.52 o 
   9   1 -10      104.96       90.07     11.66 o 
  10   1 -10     5690.42     6460.25     97.62 o 
  11   1 -10     1900.39     1989.04     55.09 o 
  12   1 -10     1325.25     1335.75     35.88 o 
  13   1 -10     1015.83     1034.15     22.99 o 
  14   1 -10      181.04      188.09     10.01 o 
  15   1 -10     2211.66     2124.82     33.80 o 
  16   1 -10      344.22      297.42     14.25 o 
  17   1 -10     1256.18     1204.15     31.36 o 
  18   1 -10      180.62      169.32     14.82 o 
  19   1 -10      112.17      104.84      9.82 o 
  20   1 -10      114.50      130.58      9.15 o 
  21   1 -10      264.79      255.59     13.21 o 
  22   1 -10      155.97      111.69     10.78 o 
  23   1 -10     1071.62      936.33     35.42 o 
  24   1 -10       22.37       36.12      8.26 o 
  25   1 -10      974.25      996.84     65.00 o 
  26   1 -10      728.06      689.19     55.50 o 
  27   1 -10       22.72       26.02      9.54 o 
  28   1 -10       19.84       22.39      9.24 o 
  29   1 -10      185.37      196.95     21.23 o 
  30   1 -10        0.43       10.64      6.97 o 
  31   1 -10      106.22      126.12     17.70 o 
  32   1 -10       12.57       26.95      9.87 o 
  33   1 -10       17.83       25.04      8.05 o 
  34   1 -10       38.41       23.76     13.71 o 
  35   1 -10      202.58      236.45     35.73 o 
   0   2 -10      505.36      507.37     22.42 o 
   1   2 -10     1652.99     1349.45     25.50 o 
   2   2 -10      212.21      201.45      9.90 o 
   3   2 -10     2215.54     2122.08     49.40 o 
   4   2 -10      980.18      873.08     25.15 o 
   5   2 -10     1128.11     1015.35     39.91 o 
   6   2 -10      349.48      406.15     18.18 o 
   7   2 -10     5690.26     5526.51     84.62 o 
   8   2 -10     2023.42     1957.03     41.87 o 
   9   2 -10      428.01      463.86     20.88 o 
  10   2 -10     1686.82     1648.22     42.53 o 
  11   2 -10     2627.67     2391.52     52.06 o 
  12   2 -10      627.89      561.80     22.56 o 
  13   2 -10     1157.95     1220.86     33.81 o 
  14   2 -10     3060.05     3062.86    145.84 o 
  15   2 -10      830.61      792.60     34.25 o 
  16   2 -10      171.52      159.19     33.97 o 
  17   2 -10     2397.58     2507.60     65.80 o 
  18   2 -10     7289.38     7237.83    108.69 o 
  19   2 -10      211.75      152.38     10.77 o 
  20   2 -10       50.71       33.21      6.65 o 
  21   2 -10      153.94      176.64     14.51 o 
  22   2 -10      144.92      122.77     10.24 o 
  23   2 -10      251.53      297.91     15.96 o 
  24   2 -10      219.25      224.74     14.49 o 
  25   2 -10       47.04       30.81      6.38 o 
  26   2 -10        4.64       -0.63      9.00 o 
  27   2 -10      223.01      239.80     36.96 o 
  28   2 -10      253.15      168.89     31.25 o 
  29   2 -10       65.91       62.59     20.65 o 
  30   2 -10        5.65       13.14     14.29 o 
  31   2 -10      132.67      143.82     29.09 o 
  32   2 -10       97.32      110.05     26.18 o 
  33   2 -10       22.61       16.58      8.60 o 
  34   2 -10        0.62        5.29      6.64 o 
   1   3 -10      233.95      198.07     16.19 o 
   2   3 -10     1401.18     1437.06     41.60 o 
   3   3 -10      436.78      469.33     23.70 o 
   4   3 -10      147.60      163.40     13.96 o 
   5   3 -10      133.69      163.53     11.75 o 
   6   3 -10      206.77      215.95     10.05 o 
   7   3 -10     1937.04     1810.15     29.10 o 
   8   3 -10      644.21      551.13     15.43 o 
   9   3 -10      460.25      464.35     18.39 o 
  10   3 -10      291.07      317.11     25.02 o 
  11   3 -10      216.56      272.20     24.81 o 
  12   3 -10      312.90      266.69     36.18 o 
  13   3 -10      594.96      533.17     51.09 o 
  14   3 -10      491.53      416.78     47.97 o 
  15   3 -10     3043.44     2858.24    119.33 o 
  16   3 -10      851.74      813.74     64.30 o 
  17   3 -10      769.66      837.79     34.38 o 
  18   3 -10       30.10       42.05      9.24 o 
  19   3 -10      456.11      433.80     26.98 o 
  20   3 -10       86.88       95.93     13.92 o 
  21   3 -10      635.54      600.81     38.47 o 
  22   3 -10      178.63      145.08     23.62 o 
  23   3 -10      180.02      187.76     34.48 o 
  24   3 -10      185.34      153.36     30.51 o 
  25   3 -10      141.75      162.62     15.75 o 
  26   3 -10       74.73       63.04     21.25 o 
  27   3 -10       41.79       48.80     17.51 o 
  28   3 -10       98.09       77.01     22.90 o 
  29   3 -10       41.88       50.06     18.87 o 
  30   3 -10        6.15       -6.18     10.50 o 
  31   3 -10       22.95       13.03     10.24 o 
  32   3 -10       18.62       28.13     16.47 o 
  33   3 -10       16.42       36.62     18.37 o 
   0   4 -10      418.01      482.90     38.96 o 
   1   4 -10      207.45      245.59     20.73 o 
   2   4 -10      338.96      312.21     22.39 o 
   3   4 -10      228.09      238.37     20.82 o 
   4   4 -10      657.33      679.83     31.77 o 
   5   4 -10      743.82      693.51     31.30 o 
   6   4 -10      932.87      936.80     35.40 o 
   8   4 -10      122.05      129.57     10.99 o 
   9   4 -10      103.50       78.48     19.50 o 
  10   4 -10      689.33      655.41     30.81 o 
  11   4 -10      117.41      114.58     14.35 o 
  12   4 -10       91.45       73.28     23.58 o 
  13   4 -10      432.05      370.91     48.19 o 
  14   4 -10      990.01     1004.81     76.37 o 
  15   4 -10      183.29      129.73     28.35 o 
  16   4 -10      242.35      222.17     37.85 o 
  17   4 -10       75.55       83.83     22.76 o 
  18   4 -10       29.58       -9.61     17.15 o 
  19   4 -10       47.17       73.21     23.96 o 
  20   4 -10       65.93       21.34     16.12 o 
  21   4 -10       12.57        3.49     13.09 o 
  22   4 -10       10.52        9.00     11.37 o 
  23   4 -10       48.12       85.93     28.10 o 
  24   4 -10      314.94      272.05     43.50 o 
  25   4 -10       69.08       54.37     20.67 o 
  26   4 -10       26.86       50.59     23.60 o 
  27   4 -10       21.24       24.67     15.78 o 
  28   4 -10        2.61       -0.05     10.97 o 
  29   4 -10       47.19       59.18     26.84 o 
  30   4 -10       17.67       -5.93     11.93 o 
  31   4 -10       35.60       39.46     22.42 o 
   1   5 -10      543.84      494.52     31.22 o 
   2   5 -10      519.15      588.92     33.58 o 
   3   5 -10      446.68      493.63     40.64 o 
   5   5 -10       29.24       64.62     25.43 o 
   6   5 -10       28.79       51.18     24.68 o 
   7   5 -10      124.04      130.07     34.67 o 
   8   5 -10      366.30      408.01     51.04 o 
   9   5 -10      954.09      944.65     76.21 o 
  10   5 -10       44.35       41.77      6.92 o 
  11   5 -10      132.59      131.19     12.66 o 
  12   5 -10      117.47       96.11     11.95 o 
  13   5 -10      135.23      156.24     34.70 o 
  14   5 -10       91.81       93.93     26.54 o 
  15   5 -10       85.72       46.13     21.92 o 
  16   5 -10       40.67       31.73     15.49 o 
  17   5 -10        7.32      -20.73     20.73 o 
  18   5 -10       32.79       13.09     16.28 o 
  19   5 -10       89.07      117.66     32.02 o 
  20   5 -10       70.55       79.44     27.55 o 
  21   5 -10       47.33       75.62     26.38 o 
  22   5 -10       14.09        3.38      9.78 o 
  23   5 -10       27.13       25.61     17.67 o 
  24   5 -10       13.40       15.12     15.88 o 
  25   5 -10      147.49      184.88     40.35 o 
  26   5 -10       12.04        2.04     11.00 o 
  27   5 -10       72.44       48.75     25.62 o 
  28   5 -10        5.85       21.21     21.03 o 
   1   6 -10       91.40       94.81     29.29 o 
   2   6 -10       63.24       80.48     27.53 o 
   3   6 -10      354.99      294.94     44.82 o 
   4   6 -10       42.22       92.46     29.21 o 
   5   6 -10      295.75      310.33     45.70 o 
   6   6 -10       52.43       84.89     26.54 o 
   7   6 -10        6.29        3.69     17.15 o 
   8   6 -10      295.01      336.59     50.20 o 
   9   6 -10       82.86       91.18     28.37 o 
  10   6 -10       91.79       79.89     26.51 o 
  11   6 -10      293.84      222.58     42.54 o 
  12   6 -10       40.66       18.87     16.62 o 
  13   6 -10       56.57       44.28     20.65 o 
  14   6 -10       26.41       28.60     17.95 o 
  15   6 -10       10.87       32.74     20.11 o 
  16   6 -10       18.00       19.94     15.76 o 
  17   6 -10       58.22       34.75     19.78 o 
  18   6 -10        2.71       32.99     22.32 o 
  19   6 -10        7.17       15.34     17.17 o 
  20   6 -10       19.00       18.19     18.06 o 
  21   6 -10        8.76       19.80     17.99 o 
  22   6 -10       22.65       86.34     29.78 o 
  23   6 -10       31.34       46.98     27.40 o 
  24   6 -10        4.49      -20.99     20.99 o 
   1   7 -10       15.71        5.14      9.72 o 
   2   7 -10        4.77       30.81     18.89 o 
   3   7 -10       23.83       38.22     31.68 o 
   4   7 -10        5.60        2.75      7.92 o 
   5   7 -10       78.01       61.91     17.25 o 
   6   7 -10        6.62       18.70     30.69 o 
   7   7 -10        2.35       25.45     17.59 o 
   8   7 -10       28.29       22.16     14.71 o 
   9   7 -10        2.07       -2.27     12.90 o 
  10   7 -10       25.06       11.18     18.46 o 
  11   7 -10        7.72        3.19     16.35 o 
  12   7 -10      140.00      123.56     34.82 o 
  13   7 -10       50.57       77.61     29.37 o 
  14   7 -10       17.59       67.72     24.85 o 
  15   7 -10       32.53       30.75     19.99 o 
  16   7 -10       32.26       30.37     22.27 o 
  17   7 -10        5.88      -16.01     16.96 o 
  18   7 -10        0.68        0.06     14.63 o 
   0   8 -10        8.69       16.28     13.34 o 
   1   8 -10        0.29        8.33     10.13 o 
   2   8 -10        0.09        6.63      9.79 o 
   3   8 -10        6.64       11.59     11.23 o 
   4   8 -10       10.57       10.37     11.19 o 
   5   8 -10        8.01        9.17      9.43 o 
   6   8 -10        3.99        6.91     10.42 o 
   7   8 -10       10.02       -4.06     19.76 o 
   8   8 -10        9.69       18.60     12.95 o 
   2   0  -9     1246.87     1219.49     38.67 o 
   4   0  -9    13165.63    12189.28    134.89 o 
   6   0  -9      687.30      635.05     33.90 o 
   8   0  -9      549.19      449.51     30.75 o 
  10   0  -9     3088.99     3249.59     90.53 o 
  12   0  -9     5109.29     5186.06     78.32 o 
  14   0  -9      671.91      703.51     30.47 o 
  16   0  -9     2365.49     2435.39     59.45 o 
  18   0  -9     1522.68     1619.89     33.91 o 
  20   0  -9      930.48      786.77     27.94 o 
  22   0  -9      202.80      165.94     15.38 o 
  24   0  -9      287.95      294.72     21.59 o 
  26   0  -9      797.14      805.83     36.44 o 
  28   0  -9      227.59      235.48     20.95 o 
  30   0  -9       78.35       79.64     19.07 o 
  32   0  -9      125.45      125.20     23.95 o 
  34   0  -9       13.06        0.72      7.33 o 
   0   1  -9     9141.71     9316.48    105.48 o 
   1   1  -9      686.02      727.89     20.96 o 
   2   1  -9      387.23      389.90     15.10 o 
   3   1  -9      853.59      798.20     18.38 o 
   4   1  -9     9040.93     8669.51     75.64 o 
   5   1  -9     2337.95     2492.52     39.34 o 
   6   1  -9     4211.35     4412.96     44.96 o 
   7   1  -9     1149.24      997.03     34.09 o 
   8   1  -9      591.76      629.83     38.66 o 
   9   1  -9     3611.28     3571.95     69.63 o 
  10   1  -9     3209.02     3236.33     51.57 o 
  11   1  -9     3800.48     4097.63     61.36 o 
  12   1  -9       44.58       37.84      4.66 o 
  13   1  -9     3452.47     3375.02     54.08 o 
  14   1  -9     2086.54     2224.93     32.92 o 
  15   1  -9      521.22      527.09     16.39 o 
  16   1  -9     1163.42     1139.24     21.35 o 
  17   1  -9      953.35      972.42     21.46 o 
  18   1  -9     1583.95     1715.33     31.06 o 
  19   1  -9       68.88       61.22      9.24 o 
  20   1  -9        2.23        5.37      3.29 o 
  21   1  -9       48.36       48.09      6.78 o 
  22   1  -9      540.01      545.40     19.72 o 
  23   1  -9       76.64       68.66      8.39 o 
  24   1  -9      155.28      164.01     16.97 o 
  25   1  -9       12.24       25.64      8.43 o 
  26   1  -9      140.36      102.12     24.02 o 
  27   1  -9      267.11      275.99     24.03 o 
  28   1  -9       59.07       46.42     10.75 o 
  29   1  -9       22.74       26.23      9.09 o 
  30   1  -9       76.37       72.22     13.59 o 
  31   1  -9       10.25       10.68     12.80 o 
  32   1  -9       19.75       33.42     10.76 o 
  33   1  -9       52.35       55.85     12.18 o 
  34   1  -9        8.18        7.50      6.73 o 
  35   1  -9        3.32        0.21     10.34 o 
   1   2  -9      893.58      856.46     23.25 o 
   2   2  -9     3955.43     4123.15     58.75 o 
   3   2  -9     2051.85     1823.59     39.09 o 
   4   2  -9     3794.69     3958.05     41.60 o 
   5   2  -9     2143.69     2086.40     30.08 o 
   6   2  -9      630.36      703.83     17.36 o 
   7   2  -9     3696.46     3529.34     53.44 o 
   8   2  -9     1815.60     1543.05     33.07 o 
   9   2  -9     1778.34     1742.27     51.12 o 
  10   2  -9      483.81      535.35     24.00 o 
  11   2  -9     4793.13     4803.00     63.62 o 
  12   2  -9      570.59      489.61     16.82 o 
  13   2  -9      727.04      734.69     21.17 o 
  14   2  -9     2425.70     2573.04     42.78 o 
  15   2  -9      638.43      691.34     41.35 o 
  16   2  -9      636.52      606.86     30.80 o 
  17   2  -9     2021.59     1982.21     61.84 o 
  18   2  -9     1130.87     1052.75     42.65 o 
  19   2  -9     1639.09     1456.03     51.82 o 
  20   2  -9      851.25      804.21     27.87 o 
  21   2  -9       65.45       62.63      8.02 o 
  22   2  -9      269.79      295.24     16.49 o 
  23   2  -9      178.53      151.53     12.34 o 
  24   2  -9      120.55      143.11     11.91 o 
  25   2  -9       21.21       16.47      6.50 o 
  26   2  -9       60.52       61.29      9.80 o 
  27   2  -9       39.84       39.76      9.82 o 
  28   2  -9       20.31       22.12     14.09 o 
  29   2  -9      262.71      276.02     39.49 o 
  30   2  -9      109.94      124.24     28.23 o 
  31   2  -9       17.42       41.41     16.07 o 
  32   2  -9        5.13       -5.08      9.28 o 
  33   2  -9       68.77       59.87     16.46 o 
  34   2  -9       28.79       52.85     14.57 o 
  35   2  -9       26.81       25.65     10.27 o 
   0   3  -9      199.82      348.98     30.16 o 
   1   3  -9     3260.17     3022.44     59.34 o 
   2   3  -9      666.55      735.56     29.23 o 
   3   3  -9     1036.83      892.23     32.00 o 
   4   3  -9      392.27      395.72     20.85 o 
   5   3  -9      913.65      910.69     29.22 o 
   6   3  -9     1575.85     1691.92     28.74 o 
   7   3  -9      228.13      241.15     10.81 o 
   8   3  -9      166.19      139.50      7.56 o 
   9   3  -9       90.49      143.38     13.77 o 
  10   3  -9      115.91      105.43      9.33 o 
  11   3  -9      227.24      258.74     19.26 o 
  12   3  -9      151.87      252.33     35.40 o 
  13   3  -9      502.67      489.12     33.35 o 
  14   3  -9      198.69      220.16     34.26 o 
  15   3  -9      985.18      991.86     33.52 o 
  16   3  -9      561.08      489.21     24.88 o 
  17   3  -9     1826.13     1713.33     48.63 o 
  18   3  -9     1253.66     1258.08     43.61 o 
  19   3  -9     1738.35     1745.70     53.30 o 
  20   3  -9      689.22      817.43     38.47 o 
  21   3  -9       92.95       92.42     14.34 o 
  22   3  -9       62.36       72.25     12.55 o 
  23   3  -9      378.06      376.56     47.41 o 
  24   3  -9       95.27       77.38     22.54 o 
  25   3  -9      111.58      101.32     27.02 o 
  26   3  -9      159.34      168.20     19.68 o 
  27   3  -9       57.60      108.29     26.94 o 
  28   3  -9        0.76       -4.05      9.45 o 
  29   3  -9       72.11       55.41     20.03 o 
  30   3  -9       39.48       49.22     19.07 o 
  31   3  -9       44.38       55.47     20.33 o 
  32   3  -9        9.37       16.48     11.15 o 
  33   3  -9        8.06       14.40     12.69 o 
   1   4  -9       37.70       61.11     10.74 o 
   2   4  -9     1206.83     1177.18     42.64 o 
   3   4  -9      540.72      576.76     29.51 o 
   4   4  -9      189.59      173.26     16.12 o 
   5   4  -9       56.54       72.71     10.42 o 
   6   4  -9      364.92      291.82     36.16 o 
   7   4  -9      120.93      118.22     11.96 o 
   8   4  -9      129.75      133.34     10.89 o 
   9   4  -9       84.83       86.43      9.48 o 
  10   4  -9       40.69       27.84      6.23 o 
  11   4  -9       62.12       35.94     16.67 o 
  12   4  -9      191.67      174.62     32.16 o 
  13   4  -9       91.00      122.24     27.20 o 
  14   4  -9      269.92      273.92     39.80 o 
  15   4  -9      158.90      209.91     36.89 o 
  16   4  -9     1057.85     1031.54     78.68 o 
  17   4  -9      494.62      512.65     56.21 o 
  18   4  -9      331.37      480.74     55.56 o 
  19   4  -9      232.16      217.43     38.21 o 
  20   4  -9       99.72      101.37     28.53 o 
  21   4  -9      217.60      212.90     36.94 o 
  22   4  -9      346.83      421.01     53.59 o 
  23   4  -9       19.27       20.05     12.55 o 
  24   4  -9       70.37      118.58     29.99 o 
  25   4  -9       41.54       88.85     26.74 o 
  26   4  -9      251.72      231.00     41.40 o 
  27   4  -9       19.04       31.30     19.16 o 
  28   4  -9       74.75       48.17     19.06 o 
  29   4  -9        8.94       -2.87     12.05 o 
  30   4  -9       18.54        1.96     11.14 o 
  31   4  -9        2.90        2.41     17.18 o 
   0   5  -9     1210.45     1184.37     67.65 o 
   1   5  -9      165.09      142.31     17.91 o 
   2   5  -9      206.00      212.98     21.13 o 
   3   5  -9      367.39      410.62     43.29 o 
   4   5  -9      861.23      874.78     70.33 o 
   5   5  -9       22.70       71.03     23.52 o 
   6   5  -9      535.03      692.77     64.03 o 
   7   5  -9      140.26      142.13     30.80 o 
   8   5  -9       36.70       48.12     23.26 o 
   9   5  -9      100.24      109.44     27.58 o 
  10   5  -9      132.69      106.80     10.26 o 
  11   5  -9      317.03      287.23     18.74 o 
  12   5  -9       55.39       64.57      9.73 o 
  13   5  -9       21.78       24.55     13.39 o 
  14   5  -9      265.42      279.62     43.23 o 
  15   5  -9       66.40       37.56     16.95 o 
  16   5  -9      135.63      155.65     32.90 o 
  17   5  -9       71.19      116.30     32.75 o 
  18   5  -9      235.79      238.57     42.08 o 
  19   5  -9       24.26       20.46     15.67 o 
  20   5  -9       62.31       42.80     19.61 o 
  21   5  -9       28.73       45.35     19.08 o 
  22   5  -9       37.95       44.48     20.33 o 
  23   5  -9        9.07       26.17     18.97 o 
  24   5  -9      122.88      159.58     37.91 o 
  25   5  -9       60.50       66.65     24.21 o 
  26   5  -9       34.26       14.46     15.36 o 
  27   5  -9       73.45       79.40     29.72 o 
  28   5  -9       13.40       48.55     23.80 o 
   1   6  -9      149.34      130.60     30.61 o 
   2   6  -9       79.41       79.38     25.36 o 
   3   6  -9        2.53       10.91     12.29 o 
   4   6  -9      136.59      146.47     30.88 o 
   5   6  -9      129.43      128.36     30.31 o 
   6   6  -9       40.76       56.39     24.38 o 
   7   6  -9       46.66       42.02     21.59 o 
   8   6  -9      292.40      339.60     50.11 o 
   9   6  -9       94.48      137.19     33.29 o 
  10   6  -9       33.89       77.59     26.82 o 
  11   6  -9       29.94       27.39     16.02 o 
  12   6  -9        6.61      -17.04     18.10 o 
  13   6  -9       91.76       64.52     24.07 o 
  14   6  -9       51.61       52.68     23.53 o 
  15   6  -9      108.33      115.02     30.58 o 
  16   6  -9       14.56       29.82     24.36 o 
  17   6  -9       12.51       46.57     23.20 o 
  18   6  -9       32.94       17.02     12.09 o 
  19   6  -9       24.71       25.46     16.14 o 
  20   6  -9       46.84       54.53     26.14 o 
  21   6  -9       12.65       46.40     25.09 o 
  22   6  -9        8.66        9.65     14.68 o 
  23   6  -9        3.75        0.12     17.01 o 
  24   6  -9       76.31       76.27     30.12 o 
   0   7  -9       50.03       44.99     20.59 o 
   1   7  -9       10.27        8.59     10.63 o 
   2   7  -9       31.69       36.28     13.29 o 
   3   7  -9       23.75       -8.26     11.52 o 
   4   7  -9       19.27       25.33     13.73 o 
   5   7  -9       82.45       78.87     18.18 o 
   6   7  -9        5.93       23.85     13.69 o 
   7   7  -9        3.94       15.59     23.28 o 
   8   7  -9       48.96       74.41     18.33 o 
   9   7  -9       12.68       39.77     21.88 o 
  10   7  -9       92.86      108.70     32.48 o 
  11   7  -9       42.67       77.73     29.29 o 
  12   7  -9        2.03        6.39     13.39 o 
  13   7  -9       15.11       12.29     13.52 o 
  14   7  -9       37.53       92.64     31.58 o 
  15   7  -9       16.48       34.90     22.61 o 
  16   7  -9       39.72        4.86     13.83 o 
  17   7  -9        6.86      -21.51     21.51 o 
  18   7  -9       17.47      -19.80     19.80 o 
  19   7  -9        8.95       17.92     16.38 o 
   1   8  -9        3.14      -11.37     11.37 o 
   2   8  -9        1.04       -2.77      8.72 o 
   3   8  -9        0.75        2.05     11.89 o 
   4   8  -9        3.21       25.36     14.29 o 
   5   8  -9       23.47        9.71      9.35 o 
   6   8  -9       29.94       16.96     12.13 o 
   7   8  -9       11.73       12.60     12.01 o 
   8   8  -9       34.13       27.39     26.40 o 
   9   8  -9       35.96       56.14     18.68 o 
   0   0  -8     1967.67     1645.28     37.64 o 
   2   0  -8       41.33       41.98      7.88 o 
   4   0  -8    10441.52     9962.84    117.56 o 
   6   0  -8    47887.82    45563.42    277.59 o 
   8   0  -8      309.58      432.05     31.02 o 
  10   0  -8    23858.19    25643.26    247.61 o 
  12   0  -8     1140.99     1230.14     39.95 o 
  14   0  -8      896.68      741.78     30.90 o 
  16   0  -8     1457.16     1567.01     39.38 o 
  18   0  -8      188.00      205.61     12.34 o 
  20   0  -8      314.65      346.88     18.63 o 
  22   0  -8     1546.90     1467.93     45.54 o 
  24   0  -8      135.47      142.57     15.20 o 
  26   0  -8      609.61      632.38     50.06 o 
  28   0  -8      384.37      405.63     27.56 o 
  30   0  -8       14.45        8.23      6.75 o 
  32   0  -8      136.63      142.87     24.84 o 
  34   0  -8        5.19        1.62      8.36 o 
  36   0  -8        8.36        6.85      9.94 o 
   1   1  -8     1995.84     1964.83     36.49 o 
   2   1  -8     1410.07     1287.99     26.44 o 
   3   1  -8     2848.72     2817.64     33.16 o 
   4   1  -8     3995.68     4203.95     46.97 o 
   5   1  -8     1876.00     1955.51     23.55 o 
   6   1  -8      102.21      100.29      5.61 o 
   7   1  -8     6596.10     6597.34     69.20 o 
   8   1  -8     1716.37     1919.10     55.24 o 
   9   1  -8     4343.66     4049.43     76.53 o 
  10   1  -8     2778.17     2585.37     44.81 o 
  11   1  -8     6975.39     7200.04    115.85 o 
  12   1  -8      770.17      720.39     16.61 o 
  13   1  -8      395.30      404.69      9.92 o 
  14   1  -8     1003.70     1130.35     17.39 o 
  15   1  -8      973.77     1016.62     15.91 o 
  16   1  -8       15.19       22.90      2.81 o 
  17   1  -8       84.98       68.79      4.61 o 
  18   1  -8      398.82      377.67     11.99 o 
  19   1  -8       68.17       68.90      7.74 o 
  20   1  -8       73.80       46.35      5.36 o 
  21   1  -8       40.26       39.94      5.43 o 
  22   1  -8     1320.84     1369.45     39.75 o 
  23   1  -8      362.00      388.23     25.24 o 
  24   1  -8      187.54      164.78     17.14 o 
  25   1  -8       44.72       39.13     10.12 o 
  26   1  -8      197.15      215.06     23.63 o 
  27   1  -8      378.03      323.40     20.89 o 
  28   1  -8       28.76       19.95      8.05 o 
  29   1  -8        4.50       -0.01      8.59 o 
  30   1  -8       93.09       68.46     13.35 o 
  31   1  -8        8.44        2.21      6.96 o 
  32   1  -8        2.81       -2.97      6.53 o 
  33   1  -8       25.83       22.79      8.28 o 
  34   1  -8        7.56       19.80     12.52 o 
  35   1  -8       46.77       59.56     18.82 o 
  36   1  -8        4.48       12.95     11.75 o 
   0   2  -8     1580.97     1659.02     53.46 o 
   1   2  -8     2391.42     2285.37     43.81 o 
   2   2  -8      954.18      908.84     27.59 o 
   3   2  -8     2522.39     2546.83     42.58 o 
   4   2  -8     2285.38     2271.79     39.60 o 
   5   2  -8      824.34      788.72     17.71 o 
   6   2  -8      301.19      260.27     10.22 o 
   7   2  -8     6060.57     6184.39    158.55 o 
   8   2  -8     1961.87     1951.47     89.35 o 
   9   2  -8     1181.90     1153.75     41.90 o 
  10   2  -8     2030.45     2254.51     41.94 o 
  11   2  -8     3059.42     3355.69     66.06 o 
  12   2  -8      793.24      892.38     22.07 o 
  13   2  -8     3404.32     3260.19     43.75 o 
  14   2  -8     2613.01     2549.32     49.12 o 
  15   2  -8      180.29      220.79     15.70 o 
  16   2  -8      307.83      261.42     20.27 o 
  17   2  -8      345.49      363.70     24.59 o 
  18   2  -8      620.72      681.06     34.06 o 
  19   2  -8     1301.29     1213.81     46.90 o 
  20   2  -8      251.31      315.10     25.15 o 
  21   2  -8      160.97      165.02     12.73 o 
  22   2  -8      149.78      175.95     13.43 o 
  23   2  -8      167.05      170.42     13.23 o 
  24   2  -8       18.23        3.21      3.97 o 
  25   2  -8       78.05       96.72     15.28 o 
  26   2  -8        0.26        0.81      9.66 o 
  27   2  -8      102.14       92.19     16.07 o 
  28   2  -8      153.04      185.52     17.92 o 
  29   2  -8       25.42       48.54     19.78 o 
  30   2  -8        3.13        0.46     10.97 o 
  31   2  -8       14.24        5.56     10.04 o 
  32   2  -8       32.26       16.09     12.89 o 
  33   2  -8       24.86       27.07     25.87 o 
  34   2  -8       24.80        9.48      8.28 o 
  35   2  -8        8.32       15.27     10.37 o 
   1   3  -8      501.41      545.15     25.09 o 
   2   3  -8     2401.12     2209.95     49.84 o 
   3   3  -8     1546.20     1576.99     42.61 o 
   4   3  -8      477.09      474.42     22.42 o 
   5   3  -8      722.18      710.99     30.87 o 
   6   3  -8      556.41      523.49     21.62 o 
   7   3  -8     1605.42     1607.84     28.84 o 
   8   3  -8      348.61      437.39     27.70 o 
   9   3  -8      947.16      902.02     29.34 o 
  10   3  -8      465.80      466.20     19.08 o 
  11   3  -8     1104.80     1313.55     32.49 o 
  12   3  -8      573.23      554.94     34.83 o 
  13   3  -8      114.32      106.55     17.71 o 
  14   3  -8      273.99      245.16     15.70 o 
  15   3  -8     1630.23     1488.53     41.17 o 
  16   3  -8       79.25       58.71     25.28 o 
  17   3  -8     2001.63     1945.54     52.82 o 
  18   3  -8       84.40      129.20     14.63 o 
  19   3  -8      261.13      238.83     20.32 o 
  20   3  -8      142.65      171.93     18.29 o 
  21   3  -8      129.22      115.57     18.11 o 
  22   3  -8      449.06      408.37     28.84 o 
  23   3  -8      189.72      169.32     19.27 o 
  24   3  -8       75.59       85.15     25.12 o 
  25   3  -8       71.71       64.09     21.93 o 
  26   3  -8       43.58       31.84     13.93 o 
  27   3  -8       21.15       32.48     13.15 o 
  28   3  -8        6.83       12.42     13.12 o 
  29   3  -8        0.99       -0.91     10.88 o 
  30   3  -8       31.64       10.71      9.39 o 
  31   3  -8       15.30       28.95     16.87 o 
  32   3  -8       17.37        7.19     10.26 o 
  33   3  -8        0.05       -1.10      9.81 o 
  34   3  -8        0.68      -12.38     13.50 o 
   0   4  -8     1150.30      964.77     53.98 o 
   1   4  -8      199.49      182.31     16.80 o 
   2   4  -8      337.74      324.27     28.54 o 
   3   4  -8       33.33       50.41      9.73 o 
   4   4  -8      614.25      600.21     54.64 o 
   5   4  -8      248.22      233.46     31.57 o 
   6   4  -8       74.64       53.11     12.80 o 
   7   4  -8      188.11      192.17     12.98 o 
   8   4  -8      174.37      204.19     13.06 o 
   9   4  -8       11.42       12.37      6.13 o 
  10   4  -8       81.14       95.93     15.61 o 
  11   4  -8      116.33      115.87     17.66 o 
  12   4  -8       41.21       28.59      8.98 o 
  13   4  -8        0.70      -16.71     16.71 o 
  14   4  -8     1082.47     1068.84     76.52 o 
  15   4  -8      354.50      377.43     47.28 o 
  16   4  -8     1184.57     1209.18     85.15 o 
  17   4  -8      597.58      679.08     63.87 o 
  18   4  -8      393.77      380.76     19.44 o 
  19   4  -8      103.86      113.17     17.94 o 
  20   4  -8       37.45       31.15     17.56 o 
  21   4  -8       10.68        0.21     13.29 o 
  22   4  -8       20.77       37.45     16.70 o 
  23   4  -8        5.20        3.86     12.02 o 
  24   4  -8        1.41       -8.33     13.66 o 
  25   4  -8       14.63       20.01     12.81 o 
  26   4  -8       12.15      -10.76     15.82 o 
  27   4  -8        2.56      -12.70     12.70 o 
  28   4  -8       42.14      101.04     29.62 o 
  29   4  -8       49.62       27.43     16.34 o 
  30   4  -8       36.26       37.18     19.96 o 
  31   4  -8       25.15        2.76     10.50 o 
   1   5  -8       16.48       75.80     18.95 o 
   2   5  -8     1132.37     1121.70     67.94 o 
   3   5  -8      301.53      360.96     30.74 o 
   4   5  -8      243.39      266.77     40.20 o 
   5   5  -8      459.70      462.39     51.77 o 
   6   5  -8       61.10       44.02     21.32 o 
   7   5  -8       36.36       49.68     22.00 o 
   8   5  -8       18.64      -20.30     20.30 o 
   9   5  -8      101.54       45.74     21.43 o 
  10   5  -8      153.32      114.54     10.59 o 
  11   5  -8       10.85       15.83     16.49 o 
  12   5  -8      142.75      112.91     27.93 o 
  13   5  -8       58.67       30.82     16.23 o 
  14   5  -8        7.87      -17.23     24.90 o 
  15   5  -8      208.47      190.16     37.87 o 
  16   5  -8        9.00       -7.22     16.77 o 
  17   5  -8      128.42      135.93     32.01 o 
  18   5  -8        8.50        0.05     13.66 o 
  19   5  -8       31.47       10.97     16.24 o 
  20   5  -8        3.00      -16.34     16.34 o 
  21   5  -8       49.92       64.29     26.49 o 
  22   5  -8       64.60       66.39     23.06 o 
  23   5  -8       65.14       23.08     16.86 o 
  24   5  -8       32.15       36.16     20.10 o 
  25   5  -8        2.40       21.97     13.57 o 
  26   5  -8        2.87       -5.37     16.60 o 
  27   5  -8       43.17       54.19     23.93 o 
  28   5  -8        0.70        5.32     13.89 o 
  29   5  -8       16.64        3.02     17.05 o 
   0   6  -8      296.58      302.43     43.68 o 
   1   6  -8       74.49       81.82     18.30 o 
   2   6  -8       71.94       72.22     16.17 o 
   3   6  -8      234.02      258.44     40.89 o 
   4   6  -8      116.71      173.46     34.49 o 
   5   6  -8      384.77      393.99     50.61 o 
   6   6  -8      120.53      117.56     29.97 o 
   7   6  -8       37.75       29.50     19.68 o 
   8   6  -8       21.51        3.72     13.80 o 
   9   6  -8        9.50      -16.13     16.20 o 
  10   6  -8       33.11       50.87     22.32 o 
  11   6  -8       31.81       32.58     19.33 o 
  12   6  -8       68.49       62.12     23.56 o 
  13   6  -8      189.71      175.14     36.41 o 
  14   6  -8       30.81       30.03     19.73 o 
  15   6  -8       52.83       66.94     25.72 o 
  16   6  -8        7.72      -11.79     15.96 o 
  17   6  -8       18.73       33.36     21.05 o 
  18   6  -8        3.58       -4.87     15.39 o 
  19   6  -8       13.80       10.65     17.41 o 
  20   6  -8       19.42       45.33     22.97 o 
  21   6  -8       81.96      104.73     32.96 o 
  22   6  -8        3.13       53.32     26.38 o 
  23   6  -8        8.80       21.60     18.25 o 
  24   6  -8       21.23       22.61     18.20 o 
  25   6  -8       12.22       47.65     27.44 o 
   1   7  -8       17.78       14.17     12.63 o 
   2   7  -8       40.94       54.60     14.80 o 
   3   7  -8       20.72       25.46     11.68 o 
   4   7  -8       26.03       35.19     13.24 o 
   5   7  -8       89.23      132.62     22.67 o 
   6   7  -8        5.72       31.41     13.69 o 
   7   7  -8       64.92       97.32     43.71 o 
   8   7  -8       98.07      102.71     20.91 o 
   9   7  -8        6.01       15.37     15.90 o 
  10   7  -8       76.15       71.54     17.34 o 
  11   7  -8        3.07       49.35     16.22 o 
  12   7  -8       15.82       37.18     21.81 o 
  13   7  -8       25.98        2.42     15.17 o 
  14   7  -8       20.80      -19.08     19.08 o 
  15   7  -8        2.50      -21.26     21.26 o 
  16   7  -8        3.53       27.07     20.38 o 
  17   7  -8       22.84        8.48     15.97 o 
  18   7  -8       35.33       40.10     21.79 o 
  19   7  -8       41.28       47.33     23.86 o 
   0   8  -8        6.52        5.30     11.68 o 
   1   8  -8       11.31       -2.91     21.41 o 
   2   8  -8        4.44       10.26      9.28 o 
   3   8  -8        0.17        7.86      9.39 o 
   4   8  -8        2.59       14.93     11.37 o 
   5   8  -8       11.40        0.97     12.87 o 
   6   8  -8        4.47       17.27     13.33 o 
   7   8  -8        0.96       -5.90      8.82 o 
   8   8  -8       10.84       -9.26      9.26 o 
   9   8  -8       17.89       27.76     14.76 o 
  10   8  -8        1.35       -0.27     13.16 o 
   2   0  -7    10740.05     9838.18     98.75 o 
   4   0  -7    65061.09    58773.85    275.03 o 
   6   0  -7      105.70      203.01     19.20 o 
   8   0  -7      130.31      128.44     16.65 o 
  10   0  -7    22853.20    22887.39    148.68 o 
  12   0  -7      281.52      215.87     15.65 o 
  14   0  -7      627.68      681.78     28.99 o 
  16   0  -7      431.36      430.05     20.44 o 
  18   0  -7     1019.49      998.93     32.25 o 
  20   0  -7      191.05      167.71     12.51 o 
  22   0  -7      168.15      172.81     17.83 o 
  24   0  -7      134.72      121.94     13.74 o 
  26   0  -7     1655.67     1753.12     54.41 o 
  28   0  -7      787.44      759.11     54.41 o 
  30   0  -7       84.30       78.54     19.08 o 
  32   0  -7      144.50      216.94     32.06 o 
  34   0  -7       10.01        4.94      8.90 o 
  36   0  -7       26.26       25.75     14.61 o 
   0   1  -7      423.80      490.85     23.24 o 
   1   1  -7     2795.10     2731.05     37.84 o 
   2   1  -7        6.62        5.28      2.09 o 
   3   1  -7      485.41      403.67     12.08 o 
   4   1  -7      168.59      190.36     11.97 o 
   5   1  -7     1444.32     1418.86     33.91 o 
   6   1  -7      501.30      592.88     19.83 o 
   7   1  -7     6937.16     7097.36     70.04 o 
   8   1  -7     1318.39     1377.70     25.80 o 
   9   1  -7      786.14      756.85     19.89 o 
  10   1  -7     9278.96     9377.18     71.54 o 
  11   1  -7     2058.86     2169.52     31.04 o 
  12   1  -7     1057.91     1162.30     21.28 o 
  13   1  -7      599.48      610.39     12.64 o 
  14   1  -7      961.37      861.49     14.32 o 
  15   1  -7      250.66      267.10      8.44 o 
  16   1  -7      575.85      657.65     13.26 o 
  17   1  -7        4.44        3.36      3.08 o 
  18   1  -7      136.18      112.25      6.34 o 
  19   1  -7      245.55      279.34     10.46 o 
  20   1  -7      175.01      215.77     11.39 o 
  21   1  -7       43.91       38.61      5.11 o 
  22   1  -7       69.85       61.05      6.53 o 
  23   1  -7      369.25      328.80     17.63 o 
  24   1  -7       36.58       40.29     13.70 o 
  25   1  -7     1045.53     1051.80     43.81 o 
  26   1  -7      257.91      241.43     25.02 o 
  27   1  -7       31.45       11.95      5.82 o 
  28   1  -7        9.52       -5.36      5.36 o 
  29   1  -7       11.03       14.42      7.58 o 
  30   1  -7       30.38       43.67     11.27 o 
  31   1  -7        2.37        3.14      9.30 o 
  32   1  -7        2.37       -1.90      5.60 o 
  33   1  -7       13.76       13.77     12.38 o 
  34   1  -7       40.65       50.97     17.85 o 
  35   1  -7        3.07       -5.93      9.29 o 
  36   1  -7       14.89       38.01     16.95 o 
   1   2  -7      277.67      274.24     15.00 o 
   2   2  -7     3220.50     3078.60     48.85 o 
   3   2  -7     1426.68     1457.21     25.04 o 
   4   2  -7     7990.28     7675.88    127.10 o 
   5   2  -7      954.18     1004.61     22.32 o 
   6   2  -7       94.40      126.11      7.78 o 
   7   2  -7      635.89      662.45     17.09 o 
   8   2  -7     5207.07     5039.50     84.29 o 
   9   2  -7       96.75       91.44      8.21 o 
  10   2  -7     2259.23     2697.80     41.37 o 
  11   2  -7     1999.39     2110.97     32.49 o 
  12   2  -7      821.87      779.68     20.57 o 
  13   2  -7      303.35      289.92     13.07 o 
  14   2  -7       70.79       56.04      5.98 o 
  15   2  -7        4.28       11.76      5.65 o 
  16   2  -7       22.94       29.75      7.57 o 
  17   2  -7      286.55      266.57     40.90 o 
  18   2  -7       34.50       38.55     16.27 o 
  19   2  -7      508.32      475.13     47.00 o 
  20   2  -7      415.82      428.44     29.37 o 
  21   2  -7       33.10       27.44      8.73 o 
  22   2  -7      208.00      261.68     16.68 o 
  23   2  -7      731.38      650.79     23.34 o 
  24   2  -7      155.59      138.55     15.55 o 
  25   2  -7      113.21      102.63     12.86 o 
  26   2  -7       99.49       99.32     13.54 o 
  27   2  -7       69.94       84.09     13.22 o 
  28   2  -7       65.77       51.80     10.64 o 
  29   2  -7       31.72       28.21      8.07 o 
  30   2  -7        1.15       -8.00      9.04 o 
  31   2  -7       17.49       14.11     13.37 o 
  32   2  -7        4.01       16.02     14.72 o 
  33   2  -7       18.41       24.54      9.14 o 
  34   2  -7        2.50       -7.95      7.99 o 
  35   2  -7        1.82       13.55      8.25 o 
   0   3  -7     3108.51     3193.28     84.93 o 
   1   3  -7      610.69      688.08     28.05 o 
   2   3  -7       77.10       84.73     19.67 o 
   3   3  -7      621.70      752.12     28.31 o 
   4   3  -7     2234.89     2422.22     48.90 o 
   5   3  -7      458.96      484.70     14.19 o 
   6   3  -7      258.48      272.36     11.13 o 
   7   3  -7      516.10      410.16     37.49 o 
   8   3  -7      398.24      452.44     33.84 o 
   9   3  -7      571.48      521.88     21.88 o 
  10   3  -7     1031.57     1181.79     33.64 o 
  11   3  -7      619.42      669.05     22.97 o 
  12   3  -7     1564.43     1429.58     36.59 o 
  13   3  -7       14.06       11.56      6.46 o 
  14   3  -7      998.98      957.21     31.24 o 
  15   3  -7      255.07      251.55     38.55 o 
  16   3  -7      463.01      539.04     50.03 o 
  17   3  -7      979.52      841.78     34.82 o 
  18   3  -7     1209.34     1080.32     41.61 o 
  19   3  -7      114.69      119.42     14.95 o 
  20   3  -7      341.26      277.49     30.21 o 
  21   3  -7      329.62      273.06     23.35 o 
  22   3  -7      270.90      261.40     23.32 o 
  23   3  -7      145.37      131.82     17.80 o 
  24   3  -7       13.07       20.03     10.49 o 
  25   3  -7       14.91        5.17     14.83 o 
  26   3  -7       17.68       17.04     13.68 o 
  27   3  -7       23.43       12.31      6.20 o 
  28   3  -7       22.91       18.94      7.66 o 
  29   3  -7       28.07       31.00     17.69 o 
  30   3  -7       98.32       93.20     26.35 o 
  31   3  -7       49.93       50.03     23.02 o 
  32   3  -7       44.62       37.60     15.99 o 
  33   3  -7       35.54       39.59     19.51 o 
  34   3  -7       16.67       21.96     17.86 o 
   1   4  -7        3.34       15.81      6.26 o 
   2   4  -7       75.56      104.34     13.07 o 
   3   4  -7        2.13       19.46      7.18 o 
   4   4  -7       64.21       98.97     20.43 o 
   5   4  -7      536.47      596.35     35.41 o 
   6   4  -7      201.56      180.27     15.31 o 
   7   4  -7      332.76      371.70     28.67 o 
   8   4  -7      484.62      521.93     34.58 o 
   9   4  -7       37.89       47.06     10.53 o 
  10   4  -7      203.36      223.45     21.77 o 
  11   4  -7      136.31      124.92     17.60 o 
  12   4  -7      139.18      135.34     17.82 o 
  13   4  -7       17.59        4.81      6.33 o 
  14   4  -7      278.73      214.77     34.14 o 
  15   4  -7      581.59      539.41     54.85 o 
  16   4  -7      143.83      116.30     10.52 o 
  17   4  -7      831.17      826.05     55.07 o 
  18   4  -7      306.89      261.99     17.49 o 
  19   4  -7       67.29       80.44     10.88 o 
  20   4  -7       30.34       52.95     23.73 o 
  21   4  -7        7.11       13.22     17.90 o 
  22   4  -7       19.12        9.49     11.16 o 
  23   4  -7        2.46        0.99     12.22 o 
  24   4  -7        5.35       -3.39     10.60 o 
  25   4  -7       18.71       19.16     15.91 o 
  26   4  -7        9.51        7.20      9.48 o 
  27   4  -7       17.09       11.02     11.81 o 
  28   4  -7        7.68      -14.28     14.28 o 
  29   4  -7        5.40        2.72     12.07 o 
  30   4  -7        1.22       17.94     14.40 o 
  31   4  -7       40.38       49.31     24.10 o 
  32   4  -7       23.96       31.70     17.42 o 
   1   5  -7      475.93      468.00     44.09 o 
   2   5  -7      642.16      654.71     39.12 o 
   3   5  -7      245.02      249.69     25.62 o 
   4   5  -7      305.92      254.05     38.72 o 
   5   5  -7      509.42      585.79     56.50 o 
   6   5  -7      531.46      581.97     57.09 o 
   7   5  -7       78.24       94.43     23.70 o 
   8   5  -7       84.70       59.10     21.33 o 
   9   5  -7       73.54       85.52      7.19 o 
  10   5  -7      116.99      122.61     17.51 o 
  11   5  -7      306.89      304.74     27.62 o 
  12   5  -7       24.34       20.67     12.36 o 
  13   5  -7      199.51      245.45     39.65 o 
  14   5  -7       27.71       -6.00     14.51 o 
  15   5  -7       30.24       12.39     16.95 o 
  16   5  -7       17.72        0.17     13.55 o 
  17   5  -7      191.20      195.40     37.26 o 
  18   5  -7        6.03       26.68     13.06 o 
  19   5  -7      116.99      163.80     35.61 o 
  20   5  -7       18.31       10.03     13.99 o 
  21   5  -7       15.76       -1.23     10.55 o 
  22   5  -7        4.44        2.43     12.86 o 
  23   5  -7       14.75        0.50     13.37 o 
  24   5  -7        0.09       -1.78     12.31 o 
  25   5  -7       14.71       31.06     22.59 o 
  26   5  -7      122.43      111.46     28.96 o 
  27   5  -7       11.49      -19.73     19.73 o 
  28   5  -7       33.48       35.57     19.15 o 
  29   5  -7       39.14       49.82     20.14 o 
   1   6  -7       13.05       32.97     12.16 o 
   2   6  -7      342.00      353.64     32.57 o 
   3   6  -7       76.25       97.28     19.20 o 
   4   6  -7        1.53       27.01     14.03 o 
   5   6  -7        9.10       41.49     19.18 o 
   6   6  -7      145.85      156.94     32.69 o 
   7   6  -7       77.12       47.07     20.68 o 
   8   6  -7       75.11       71.80     26.05 o 
   9   6  -7      184.19      184.41     37.78 o 
  10   6  -7      140.54      136.74     32.16 o 
  11   6  -7       40.25        2.99     16.93 o 
  12   6  -7       95.21       91.78     28.53 o 
  13   6  -7        5.42       -0.72     13.40 o 
  14   6  -7       61.08       69.03     25.24 o 
  15   6  -7       41.06       41.02     23.02 o 
  16   6  -7      127.83      143.37     37.05 o 
  17   6  -7       17.95       31.20     18.15 o 
  18   6  -7       22.08       17.16     11.49 o 
  19   6  -7        8.97       23.43     17.19 o 
  20   6  -7        4.40      -20.54     20.54 o 
  21   6  -7       28.34       55.84     24.04 o 
  22   6  -7       54.62       42.83     21.79 o 
  23   6  -7       68.39       82.86     30.50 o 
  24   6  -7       15.14       40.52     23.53 o 
  25   6  -7       15.94       29.10     23.77 o 
   0   7  -7       73.90       42.20     18.10 o 
   1   7  -7       10.43        4.19     13.47 o 
   2   7  -7        4.17        4.08      9.18 o 
   3   7  -7       35.52       42.27     20.00 o 
   4   7  -7       42.36       23.96     10.93 o 
   5   7  -7        5.11       10.31     13.23 o 
   6   7  -7       10.99       12.20     10.83 o 
   7   7  -7       52.87       51.86     15.40 o 
   8   7  -7       48.46       51.19     13.42 o 
   9   7  -7       43.96       50.92     16.79 o 
  10   7  -7       48.96       85.17     31.00 o 
  11   7  -7       14.58       26.73     12.23 o 
  12   7  -7       16.79       26.86     11.81 o 
  13   7  -7       28.33        6.84      8.35 o 
  14   7  -7       12.68       34.35     12.79 o 
  15   7  -7        3.81       10.34     15.48 o 
  16   7  -7       27.84       29.54     18.98 o 
  17   7  -7        1.49        6.47     17.13 o 
  18   7  -7        8.05        1.78     14.47 o 
  19   7  -7       16.90       17.50     18.39 o 
  20   7  -7        0.75       32.56     24.22 o 
   1   8  -7       15.13       16.10     12.08 o 
   2   8  -7        7.08        2.99     11.68 o 
   3   8  -7        2.48       -1.44      8.85 o 
   4   8  -7       35.34       47.86     20.93 o 
   5   8  -7       14.30       10.47     10.38 o 
   6   8  -7        1.05        6.95      9.44 o 
   7   8  -7       19.42       37.85     14.74 o 
   8   8  -7       11.82        6.42      9.48 o 
   9   8  -7       13.98       17.62     12.31 o 
  10   8  -7        9.81       62.03     30.08 o 
  11   8  -7        2.88        0.06     14.18 o 
   0   0  -6     5688.28     5228.51     59.33 o 
   2   0  -6     6101.14     6200.20     74.29 o 
   4   0  -6    37949.52    34988.36    204.15 o 
   6   0  -6    13520.37    13419.48    101.43 o 
   8   0  -6      689.46      789.89     39.29 o 
  10   0  -6     1584.99     1523.80     37.34 o 
  12   0  -6      849.94      960.74     32.10 o 
  14   0  -6     2295.39     2286.92     54.84 o 
  16   0  -6     2475.03     2338.30     55.73 o 
  18   0  -6       55.52      230.56     21.07 o 
  20   0  -6      401.49      376.27     17.27 o 
  22   0  -6      447.87      510.52     27.12 o 
  24   0  -6      211.35      200.05     21.81 o 
  26   0  -6      447.43      450.22     28.30 o 
  28   0  -6      516.36      467.50     44.05 o 
  30   0  -6      155.26      143.22     25.95 o 
  32   0  -6      135.30      148.06     27.21 o 
  34   0  -6       60.98       78.72     22.06 o 
  36   0  -6        9.91        4.70      8.79 o 
   1   1  -6    11367.53    10718.69    116.61 o 
   2   1  -6    10308.33     9998.22     75.57 o 
   3   1  -6     6392.15     5775.16     97.06 o 
   4   1  -6    13289.44    12775.28     93.34 o 
   5   1  -6      416.97      382.34     18.39 o 
   6   1  -6     7246.00     6595.56     50.56 o 
   7   1  -6     3333.82     3355.05     53.29 o 
   8   1  -6      458.65      501.01     15.18 o 
   9   1  -6      192.66      215.70      7.42 o 
  10   1  -6     1047.22     1078.96     17.18 o 
  11   1  -6     1716.65     1869.57     23.23 o 
  12   1  -6     3331.02     3480.51     35.76 o 
  13   1  -6      713.97      781.24     15.50 o 
  14   1  -6       30.93       14.55      2.44 o 
  15   1  -6      597.09      583.23     17.45 o 
  16   1  -6      355.61      382.70     10.76 o 
  17   1  -6       41.31       62.99      4.92 o 
  18   1  -6       12.38        9.24      2.68 o 
  19   1  -6      644.45      621.64     18.21 o 
  20   1  -6       87.17      125.95      9.32 o 
  21   1  -6      806.48      760.79     22.95 o 
  22   1  -6      283.56      273.62     14.33 o 
  23   1  -6       58.82       70.30      9.71 o 
  24   1  -6      186.54      206.67     14.88 o 
  25   1  -6      677.49      705.10     27.81 o 
  26   1  -6      164.06      170.09     14.22 o 
  27   1  -6       85.11       89.55     11.75 o 
  28   1  -6       18.59       31.89      8.22 o 
  29   1  -6      698.77      702.07     32.21 o 
  30   1  -6        0.77       -0.20      6.57 o 
  31   1  -6       11.99        4.99     20.48 o 
  32   1  -6       20.44       11.86      8.69 o 
  33   1  -6       19.07       22.54      9.61 o 
  34   1  -6       13.99       10.64      9.25 o 
  35   1  -6        2.12      -14.94     14.94 o 
  36   1  -6       61.45       94.15     25.16 o 
   0   2  -6     6188.56     5832.68     94.08 o 
   1   2  -6     3825.53     3564.11     56.13 o 
   2   2  -6        5.97        4.02      3.10 o 
   3   2  -6     1199.42     1144.67     20.82 o 
   4   2  -6     1831.36     1854.54     26.87 o 
   5   2  -6     5985.54     5742.36     77.27 o 
   6   2  -6      548.45      535.37     14.55 o 
   7   2  -6     1085.16     1008.94     36.42 o 
   8   2  -6     1905.80     1790.69     26.86 o 
   9   2  -6      493.79      562.83     16.37 o 
  10   2  -6      405.72      424.04     13.86 o 
  11   2  -6      641.54      744.90     19.16 o 
  12   2  -6      194.89      176.37      9.83 o 
  13   2  -6      228.79      160.52      9.68 o 
  14   2  -6     1570.45     1738.96     38.35 o 
  15   2  -6     1169.33     1287.15     33.67 o 
  16   2  -6      166.49      143.45     11.62 o 
  17   2  -6      200.49      184.44     27.96 o 
  18   2  -6     1412.33     1460.04     76.82 o 
  19   2  -6      114.52      153.20     26.88 o 
  20   2  -6      634.17      604.21     50.80 o 
  21   2  -6      443.32      469.14     45.49 o 
  22   2  -6      384.88      397.70     28.19 o 
  23   2  -6       40.33       36.96      6.62 o 
  24   2  -6      169.22      157.10     13.60 o 
  25   2  -6       63.41       48.46      8.38 o 
  26   2  -6      205.44      209.66     20.07 o 
  27   2  -6      294.56      314.15     24.43 o 
  28   2  -6      379.11      392.54     27.33 o 
  29   2  -6       65.85       61.46     12.06 o 
  30   2  -6        1.37        4.50      5.80 o 
  31   2  -6       34.29       37.14     17.13 o 
  32   2  -6       24.64        8.74      7.07 o 
  33   2  -6       33.64       42.92     12.64 o 
  34   2  -6        2.66        3.47      6.59 o 
  35   2  -6        3.09       15.40     10.15 o 
   1   3  -6      878.12      777.08     29.46 o 
   2   3  -6      161.74      195.05     14.89 o 
   3   3  -6       94.69      102.36     11.95 o 
   4   3  -6     1658.62     1631.33     32.72 o 
   5   3  -6     1185.58     1314.25     22.53 o 
   6   3  -6      581.91      892.74     30.90 o 
   7   3  -6       35.26       39.61      8.36 o 
   8   3  -6      126.24      101.55     10.13 o 
   9   3  -6      584.74      607.39     27.57 o 
  10   3  -6      554.58      682.70     30.01 o 
  11   3  -6     1174.74     1174.92     47.93 o 
  12   3  -6     2097.27     1965.31     32.86 o 
  13   3  -6     1134.89     1179.37     33.10 o 
  14   3  -6       51.91       70.35      9.54 o 
  15   3  -6     1301.47     1287.52     76.49 o 
  16   3  -6      975.35      852.72     62.67 o 
  17   3  -6      846.23      767.40     59.59 o 
  18   3  -6      637.43      594.71     55.64 o 
  19   3  -6     1834.57     1670.18     91.66 o 
  20   3  -6      350.43      383.07     44.21 o 
  21   3  -6     1061.43     1091.04     75.05 o 
  22   3  -6      113.62       93.22     24.72 o 
  23   3  -6      104.01       87.42     23.25 o 
  24   3  -6       36.90       55.89     12.05 o 
  25   3  -6      191.70      141.52     32.01 o 
  26   3  -6       66.37       88.20     24.82 o 
  27   3  -6       28.53       15.66     14.02 o 
  28   3  -6       58.77       58.07     11.52 o 
  29   3  -6       22.84       24.42      8.83 o 
  30   3  -6       22.79       30.91     17.29 o 
  31   3  -6       45.12       43.73     20.27 o 
  32   3  -6       15.41       18.66     12.67 o 
  33   3  -6       31.56       39.51     19.55 o 
  34   3  -6       25.08       34.76     19.02 o 
   0   4  -6     1066.31     1232.47     60.40 o 
   1   4  -6      267.06      361.09     23.54 o 
   2   4  -6      230.25      274.59     20.83 o 
   3   4  -6      467.72      384.23     37.77 o 
   4   4  -6      177.86      208.90     20.56 o 
   5   4  -6      262.11      259.46     28.33 o 
   6   4  -6      332.80      344.61     13.62 o 
   7   4  -6      331.70      327.78     26.99 o 
   8   4  -6      109.66       90.00     17.81 o 
   9   4  -6      413.99      409.03     30.34 o 
  10   4  -6      424.19      340.95     26.66 o 
  11   4  -6      158.30      147.99     22.11 o 
  12   4  -6      164.97      148.28     18.86 o 
  13   4  -6       23.80       19.28      9.57 o 
  14   4  -6      232.72      305.46     27.63 o 
  15   4  -6      542.33      526.00     19.32 o 
  16   4  -6      408.93      357.64     28.66 o 
  17   4  -6      176.63      219.58     25.88 o 
  18   4  -6      517.94      559.55     27.32 o 
  19   4  -6       13.68        3.25      5.05 o 
  20   4  -6       14.00       31.62      7.90 o 
  21   4  -6      144.08      108.09     26.03 o 
  22   4  -6       56.80       37.09     19.02 o 
  23   4  -6       16.21       32.58     14.89 o 
  24   4  -6       54.61       46.87     20.56 o 
  25   4  -6       96.66      123.74     31.01 o 
  26   4  -6        4.28        3.34     12.94 o 
  27   4  -6       51.33       41.12     17.55 o 
  28   4  -6       33.14       36.91     19.93 o 
  29   4  -6        1.39        1.81     10.78 o 
  30   4  -6       34.33       30.39     17.88 o 
  31   4  -6       65.56       42.31     20.75 o 
  32   4  -6       18.31       41.79     23.97 o 
   1   5  -6      474.43      536.19     52.48 o 
   2   5  -6      395.00      459.22     49.73 o 
   3   5  -6      126.98      184.33     25.32 o 
   4   5  -6      299.08      236.90     37.30 o 
   5   5  -6      406.91      337.36     43.23 o 
   6   5  -6       39.91       40.76     20.74 o 
   7   5  -6      544.94      598.00     57.44 o 
   8   5  -6       78.45      114.79     27.06 o 
   9   5  -6       15.55       10.85     12.71 o 
  10   5  -6      141.95      105.36     16.08 o 
  11   5  -6        8.06        2.77      8.92 o 
  12   5  -6       75.86       67.70     13.33 o 
  13   5  -6       99.54       28.79     15.60 o 
  14   5  -6        1.41        4.33     11.03 o 
  15   5  -6      107.35       75.89     21.99 o 
  16   5  -6       72.33       42.40     19.82 o 
  17   5  -6       24.46       47.45     21.12 o 
  18   5  -6        3.78        3.31     12.83 o 
  19   5  -6      175.45      125.04     30.61 o 
  20   5  -6        0.94        3.25     14.64 o 
  21   5  -6       21.09       50.72     20.20 o 
  22   5  -6       41.03       68.10     25.62 o 
  23   5  -6       48.16       21.77     19.53 o 
  24   5  -6       37.85       36.64     19.22 o 
  25   5  -6       35.84       70.27     27.59 o 
  26   5  -6       15.11       10.93     14.53 o 
  27   5  -6       24.15        5.78     13.09 o 
  28   5  -6       14.94       35.24     23.10 o 
  29   5  -6       16.15       20.67     17.01 o 
   0   6  -6      547.79      479.90     54.03 o 
   1   6  -6      572.06      551.11     57.40 o 
   2   6  -6      258.56      232.04     27.14 o 
   3   6  -6      401.50      398.49     34.10 o 
   4   6  -6      299.66      335.15     31.44 o 
   5   6  -6      110.24      111.57     19.25 o 
   6   6  -6      407.16      382.27     39.95 o 
   7   6  -6       85.67       46.40     18.10 o 
   8   6  -6       35.84        9.42     13.42 o 
   9   6  -6      321.57      354.78     49.17 o 
  10   6  -6      214.87      225.27     38.14 o 
  11   6  -6        5.04      -15.49     16.82 o 
  12   6  -6       69.51       99.69     28.68 o 
  13   6  -6       55.14       55.68     19.27 o 
  14   6  -6       24.30       37.46     20.17 o 
  15   6  -6       55.03       87.92     28.04 o 
  16   6  -6       40.34       37.34     17.19 o 
  17   6  -6        1.83        2.05     15.65 o 
  18   6  -6       72.60       49.70     21.32 o 
  19   6  -6       14.62      -21.03     21.03 o 
  20   6  -6       19.49       17.04     15.74 o 
  21   6  -6        1.29       36.47     20.91 o 
  22   6  -6        0.37        8.12     20.67 o 
  23   6  -6       83.54       22.49     19.51 o 
  24   6  -6        3.01       32.29     23.46 o 
  25   6  -6       21.70       22.58     18.83 o 
  26   6  -6       58.91       62.58     27.97 o 
   1   7  -6       21.41       17.56     11.18 o 
   2   7  -6       40.39       54.37     14.65 o 
   3   7  -6        0.32       22.26     11.73 o 
   4   7  -6       10.81        2.24     12.49 o 
   5   7  -6        5.39        8.63     10.21 o 
   6   7  -6       50.82       64.77     21.05 o 
   7   7  -6       28.27       61.39     16.92 o 
   8   7  -6       29.30       21.77     25.01 o 
   9   7  -6       83.74       58.61     16.07 o 
  10   7  -6       39.39       50.74     14.28 o 
  11   7  -6       60.05       53.62     14.84 o 
  12   7  -6        7.40       19.64     10.15 o 
  13   7  -6        9.13        8.75      7.39 o 
  14   7  -6       11.58       14.50     12.43 o 
  15   7  -6        3.79        7.29     19.12 o 
  16   7  -6        2.67       -1.69     12.23 o 
  17   7  -6       13.47       48.66     24.79 o 
  18   7  -6       16.97       28.49     20.90 o 
  19   7  -6       15.38       27.10     21.76 o 
  20   7  -6       17.82       17.59     16.12 o 
   0   8  -6        1.03       16.51     10.50 o 
   1   8  -6        0.88      -11.43     12.18 o 
   2   8  -6        2.93       -8.82     16.56 o 
   3   8  -6        0.12        0.43      9.53 o 
   4   8  -6        3.11       -5.57     22.47 o 
   5   8  -6       26.34       48.46     15.47 o 
   6   8  -6        8.76        0.93     10.41 o 
   7   8  -6        8.28       17.78      9.61 o 
   8   8  -6        6.89        5.97     15.82 o 
   9   8  -6        6.03        5.64     10.22 o 
  10   8  -6        0.14       21.66     20.03 o 
  11   8  -6       21.23       32.96     18.72 o 
  12   8  -6       23.09        0.30     15.36 o 
   2   0  -5      423.64      405.84     18.21 o 
   4   0  -5     4087.23     3807.76     64.75 o 
   6   0  -5    17621.35    17841.24    112.06 o 
   8   0  -5     1660.45     1661.22     34.94 o 
  10   0  -5     2433.40     2827.74     49.42 o 
  12   0  -5     1362.67     1386.87     41.59 o 
  14   0  -5     3824.21     3839.10     64.84 o 
  16   0  -5     1819.92     1748.99     60.55 o 
  18   0  -5     1647.02     1767.88     45.09 o 
  20   0  -5      338.61      388.24     19.42 o 
  22   0  -5     2236.90     2365.63     76.79 o 
  24   0  -5      281.52      357.57     36.63 o 
  26   0  -5      503.32      445.40     40.96 o 
  28   0  -5       20.13       11.76      9.47 o 
  30   0  -5      447.10      431.53     44.28 o 
  32   0  -5      279.17      296.47     38.80 o 
  34   0  -5      117.45      146.03     29.23 o 
  36   0  -5       60.19       80.20     23.05 o 
   1   1  -5    13027.90    12220.46    113.60 o 
   2   1  -5     3643.25     3245.25    102.16 o 
   3   1  -5    11958.40    11332.00    216.96 o 
   4   1  -5    15962.45    16061.80    109.96 o 
   5   1  -5     1343.12     1435.38     24.45 o 
   6   1  -5    24466.78    23674.96     91.26 o 
   7   1  -5     3181.81     3295.64     36.22 o 
   8   1  -5      104.87      123.84      5.06 o 
   9   1  -5     3095.52     3016.77     25.78 o 
  10   1  -5    13933.52    14059.69     62.04 o 
  11   1  -5     2215.99     2050.45     25.58 o 
  12   1  -5     1741.79     1727.70     29.38 o 
  13   1  -5     3334.22     3358.72     34.22 o 
  14   1  -5     1631.40     1646.49     25.14 o 
  15   1  -5      574.30      563.30     15.35 o 
  16   1  -5      107.15      104.04      6.68 o 
  17   1  -5       63.87       84.59      6.73 o 
  18   1  -5       43.88       39.73      5.06 o 
  19   1  -5      182.64      151.05     10.31 o 
  20   1  -5       93.22       97.36      9.50 o 
  21   1  -5      102.19      107.55      9.05 o 
  22   1  -5      148.21      200.95     12.53 o 
  23   1  -5      657.57      593.04     21.83 o 
  24   1  -5      207.98      215.32     13.69 o 
  25   1  -5      121.38      137.30     15.10 o 
  26   1  -5      428.07      421.38     19.82 o 
  27   1  -5      184.09      165.82     13.00 o 
  28   1  -5      110.25       90.28     10.09 o 
  29   1  -5       25.21       30.05      8.46 o 
  30   1  -5       31.04       36.95     11.31 o 
  31   1  -5       16.99       22.98     14.73 o 
  32   1  -5        2.99      -12.82     13.91 o 
  33   1  -5       33.36       14.43     13.04 o 
  34   1  -5       18.64       12.34     13.27 o 
  35   1  -5       30.64       15.40     10.61 o 
  36   1  -5       19.79        9.68      8.92 o 
   1   2  -5      795.77      677.45     22.20 o 
   2   2  -5      411.33      443.44     17.64 o 
   3   2  -5     1580.26     1653.15     21.75 o 
   4   2  -5       86.74      108.48     13.25 o 
   5   2  -5     4497.87     4490.79     39.83 o 
   6   2  -5     1894.66     1938.25     56.64 o 
   7   2  -5     3914.88     3830.80     43.09 o 
   8   2  -5     2727.72     2607.09     32.18 o 
   9   2  -5     2413.57     2472.25     61.32 o 
  10   2  -5     1102.02     1057.21     27.42 o 
  11   2  -5     1100.22     1105.37     28.81 o 
  12   2  -5     4596.93     4461.90     58.74 o 
  13   2  -5      931.69      895.18     26.72 o 
  14   2  -5      950.27     1017.57     29.24 o 
  15   2  -5     1422.36     1277.59     33.03 o 
  16   2  -5      991.31      976.49     29.49 o 
  17   2  -5        1.43        5.39      4.04 o 
  18   2  -5      185.58      243.82     32.28 o 
  19   2  -5      576.91      419.16     42.34 o 
  20   2  -5      537.31      540.13     47.44 o 
  21   2  -5      760.99      707.12     55.46 o 
  22   2  -5        3.88        8.27      6.87 o 
  23   2  -5      269.74      278.02     23.86 o 
  24   2  -5       61.03       67.98      9.18 o 
  25   2  -5      267.59      287.01     18.79 o 
  26   2  -5      402.99      381.56     21.79 o 
  27   2  -5      255.84      247.99     21.98 o 
  28   2  -5       91.04       96.76     20.80 o 
  29   2  -5      235.93      258.67     23.08 o 
  30   2  -5      125.36      120.10     16.52 o 
  31   2  -5       13.49       12.99      7.60 o 
  32   2  -5       24.37       17.40      9.06 o 
  33   2  -5       60.06       58.24     14.57 o 
  34   2  -5       50.32       62.16     15.37 o 
  35   2  -5       26.52       26.86     14.99 o 
  36   2  -5       19.33       45.98     18.91 o 
   0   3  -5     2141.11     2289.73     70.96 o 
   1   3  -5     2633.10     2488.38     52.07 o 
   2   3  -5      256.15      263.74     17.48 o 
   3   3  -5      267.72      251.26     16.36 o 
   4   3  -5     1327.40     1246.35     44.07 o 
   5   3  -5     4380.52     4255.59     63.78 o 
   6   3  -5     1228.86     1369.60     44.13 o 
   7   3  -5     1205.58     1205.58     30.87 o 
   8   3  -5       88.88      110.45     12.76 o 
   9   3  -5     1255.96     1274.29     33.47 o 
  10   3  -5     1585.92     1526.74     26.15 o 
  11   3  -5      150.49      156.68     17.88 o 
  12   3  -5      346.73      357.28     21.85 o 
  13   3  -5     1828.72     2034.21     52.22 o 
  14   3  -5     1071.29     1097.95     71.45 o 
  15   3  -5     1277.62     1124.49     70.72 o 
  16   3  -5      805.96      799.29     59.76 o 
  17   3  -5      264.86      357.52     42.50 o 
  18   3  -5      608.60      747.85     60.10 o 
  19   3  -5       78.35       65.16     19.42 o 
  20   3  -5       47.75       70.46     22.23 o 
  21   3  -5      135.77      113.72     26.75 o 
  22   3  -5      130.86      141.70     28.33 o 
  23   3  -5      236.33      213.64     21.53 o 
  24   3  -5      784.36      831.02     79.25 o 
  25   3  -5       58.35       63.56     12.92 o 
  26   3  -5      106.80      112.42     26.26 o 
  27   3  -5       10.12        3.29     12.98 o 
  28   3  -5        6.76        1.86     11.89 o 
  29   3  -5       36.57       50.95     11.66 o 
  30   3  -5       56.90       45.17     10.19 o 
  31   3  -5       24.45       28.28     16.93 o 
  32   3  -5       32.06       34.46     17.69 o 
  33   3  -5       49.09       35.56     20.07 o 
  34   3  -5        9.41       17.40     17.03 o 
   1   4  -5      889.76     1191.46     61.66 o 
   2   4  -5     1947.94     2111.25     61.37 o 
   3   4  -5      168.48      156.84     25.03 o 
   4   4  -5      497.34      491.36     31.25 o 
   5   4  -5        9.52       33.47     10.22 o 
   6   4  -5       59.17       49.99     15.60 o 
   7   4  -5      318.19      341.68     17.95 o 
   8   4  -5      332.19      281.06     20.22 o 
   9   4  -5       57.33       55.39     21.17 o 
  10   4  -5      154.00      133.53     24.58 o 
  11   4  -5      324.66      314.63     25.90 o 
  12   4  -5      605.85      617.47     36.63 o 
  13   4  -5       86.72       61.80     12.48 o 
  14   4  -5      225.71      228.91     23.78 o 
  15   4  -5      375.84      404.27     45.10 o 
  16   4  -5      550.92      522.19     54.49 o 
  17   4  -5       48.84       59.33     21.76 o 
  18   4  -5      377.08      503.97     53.91 o 
  19   4  -5      233.72      203.22     35.78 o 
  20   4  -5      893.14      861.97     70.94 o 
  21   4  -5      179.97      134.74     32.18 o 
  22   4  -5      199.90      176.12     34.53 o 
  23   4  -5      162.44      161.59     33.62 o 
  24   4  -5       30.59       25.82     14.98 o 
  25   4  -5        0.80        5.02     11.99 o 
  26   4  -5       31.20       32.71     15.53 o 
  27   4  -5       59.72       52.65     22.70 o 
  28   4  -5       57.88       67.18     24.13 o 
  29   4  -5       50.40       71.73     26.06 o 
  30   4  -5       27.75       54.75     22.61 o 
  31   4  -5       49.98      105.26     31.53 o 
  32   4  -5       35.18       33.01     19.36 o 
   0   5  -5     3458.48     3324.04    122.98 o 
   1   5  -5       89.78      195.37     35.94 o 
   2   5  -5     1653.16     1772.57     63.28 o 
   3   5  -5      299.38      324.22     40.36 o 
   4   5  -5       75.25       86.48     15.08 o 
   5   5  -5       84.58      124.72     25.57 o 
   6   5  -5       97.26       64.98     20.96 o 
   7   5  -5      266.24      225.13     34.83 o 
   8   5  -5      116.52       58.91     20.63 o 
   9   5  -5      254.96      190.06     33.03 o 
  10   5  -5      178.83      158.37     18.92 o 
  11   5  -5        0.94        4.11      7.43 o 
  12   5  -5        4.10        1.64      7.57 o 
  13   5  -5      288.63      215.90     23.88 o 
  14   5  -5       78.47       43.35     18.24 o 
  15   5  -5      433.66      494.68     57.07 o 
  16   5  -5        7.27       24.56     18.55 o 
  17   5  -5      211.88      175.11     34.47 o 
  18   5  -5      162.28      200.74     38.03 o 
  19   5  -5      155.17      193.83     36.51 o 
  20   5  -5      101.92      155.98     33.81 o 
  21   5  -5       83.89       80.78     27.06 o 
  22   5  -5       41.94       42.08     22.55 o 
  23   5  -5        9.32       17.80     13.33 o 
  24   5  -5       11.27       28.40     19.25 o 
  25   5  -5       27.21       19.88     16.14 o 
  26   5  -5        6.95        1.14     11.84 o 
  27   5  -5        4.82        4.35     13.51 o 
  28   5  -5       55.31      107.07     30.64 o 
  29   5  -5       13.12       -1.45     10.19 o 
  30   5  -5      101.05      115.33     33.12 o 
   1   6  -5        5.50        1.65      9.38 o 
   2   6  -5       51.21       38.47     20.27 o 
   3   6  -5      210.39      204.93     24.79 o 
   4   6  -5      196.84      239.84     26.38 o 
   5   6  -5      220.71      195.74     24.44 o 
   6   6  -5       44.23       46.59     13.49 o 
   7   6  -5       21.65       27.00     10.26 o 
   8   6  -5       79.12       84.56     17.43 o 
   9   6  -5       98.79       32.37     17.37 o 
  10   6  -5      104.18       74.34     24.05 o 
  11   6  -5      140.28      119.24     29.90 o 
  12   6  -5       81.50       30.57     15.36 o 
  13   6  -5       11.32      -13.23     13.23 o 
  14   6  -5        6.12       23.88     20.12 o 
  15   6  -5       38.05       34.81     19.69 o 
  16   6  -5       55.16       34.03     17.16 o 
  17   6  -5       58.73       89.60     28.12 o 
  18   6  -5        4.84       14.70     15.36 o 
  19   6  -5       15.96        3.43     16.96 o 
  20   6  -5       55.93       98.82     30.04 o 
  21   6  -5       72.77      107.52     30.69 o 
  22   6  -5       50.91       44.79     20.24 o 
  23   6  -5       66.69       87.42     28.43 o 
  24   6  -5       38.38       32.55     18.00 o 
  25   6  -5       56.93       67.38     27.55 o 
  26   6  -5        3.96        0.06     13.97 o 
   0   7  -5       46.24       66.50     23.75 o 
   1   7  -5       13.61       21.35     11.84 o 
   2   7  -5       12.52       30.73     12.62 o 
   3   7  -5       30.57       21.03     10.43 o 
   4   7  -5      105.68      112.78     20.39 o 
   5   7  -5       13.99       19.35     10.90 o 
   6   7  -5       86.31      100.53     19.27 o 
   7   7  -5       42.40       52.61     15.02 o 
   8   7  -5        1.16        7.88     11.99 o 
   9   7  -5        7.45       14.80     10.02 o 
  10   7  -5        3.22       -2.94      7.80 o 
  11   7  -5       13.75       33.18     12.54 o 
  12   7  -5        1.51       12.96     17.40 o 
  13   7  -5        0.22       10.38      8.11 o 
  14   7  -5        8.43       26.76     22.36 o 
  15   7  -5       12.75       -2.18     13.35 o 
  16   7  -5        3.07       23.20     17.17 o 
  17   7  -5       21.04       28.79     19.74 o 
  18   7  -5       43.58       70.53     28.35 o 
  19   7  -5       22.77       55.60     27.57 o 
  20   7  -5       61.01       66.49     28.30 o 
  21   7  -5       23.48       10.72     19.92 o 
   1   8  -5        6.24       -1.21      8.33 o 
   2   8  -5       10.41        2.86      8.80 o 
   3   8  -5        2.24       16.48     11.70 o 
   4   8  -5       10.35       36.77     15.23 o 
   5   8  -5       37.14        4.95      8.69 o 
   6   8  -5       47.11       67.44     16.91 o 
   7   8  -5       40.96       19.34     11.24 o 
   8   8  -5        0.98        4.00      7.08 o 
   9   8  -5        7.44       23.57     17.18 o 
  10   8  -5       20.46       14.38     15.83 o 
  11   8  -5        6.53       20.29     18.78 o 
  12   8  -5        4.13        2.48     14.31 o 
   0   0  -4     4140.72     3379.57     39.86 o 
   2   0  -4     2893.04     2559.76     42.13 o 
   4   0  -4   236318.83   179763.88  15982.48 o 
   6   0  -4    29382.66    27521.61    193.16 o 
   8   0  -4     1654.36     1779.85     35.20 o 
  10   0  -4     9603.22     9309.38    113.79 o 
  12   0  -4      941.33      959.80     29.82 o 
  14   0  -4     1676.09     2102.26     35.74 o 
  16   0  -4      803.20      776.45     42.94 o 
  18   0  -4      324.80      278.98     23.76 o 
  20   0  -4      730.08      762.93     27.32 o 
  22   0  -4      434.52      329.53     19.15 o 
  24   0  -4      525.04      600.29     45.04 o 
  26   0  -4      112.42       93.94     20.17 o 
  28   0  -4      256.08      181.46     28.22 o 
  30   0  -4       26.55       29.97     15.50 o 
  32   0  -4      530.00      555.72     53.28 o 
  34   0  -4       16.82       31.32     15.11 o 
  36   0  -4       69.75       97.54     25.23 o 
   1   1  -4    20056.69    19317.71    116.72 o 
   2   1  -4     7880.73     7693.35     72.60 o 
   3   1  -4    32403.99    30496.39    142.34 o 
   4   1  -4     7111.10     7034.26     70.52 o 
   5   1  -4     6380.81     6220.33     66.82 o 
   6   1  -4     1413.49     1466.16     21.88 o 
   7   1  -4    11347.28    10879.10     69.53 o 
   8   1  -4     5284.31     5158.17     64.40 o 
   9   1  -4     2780.07     2587.92     24.77 o 
  10   1  -4      384.28      435.78     11.05 o 
  11   1  -4     3466.44     3383.40     32.44 o 
  12   1  -4      361.52      335.14      9.73 o 
  13   1  -4     1809.36     1636.29     27.56 o 
  14   1  -4      816.73      825.38     26.51 o 
  15   1  -4     1955.00     2028.42     55.13 o 
  16   1  -4      258.25      227.81     14.04 o 
  17   1  -4       68.78       74.83      6.42 o 
  18   1  -4      153.12      121.53      8.05 o 
  19   1  -4      122.53      110.84      8.97 o 
  20   1  -4      538.22      567.48     20.36 o 
  21   1  -4      264.27      269.20     15.97 o 
  22   1  -4      456.00      475.62     19.34 o 
  23   1  -4      163.34      138.73     10.87 o 
  24   1  -4       35.26       15.79      4.22 o 
  25   1  -4       85.12       99.08      9.87 o 
  26   1  -4      352.47      325.48     17.73 o 
  27   1  -4      397.62      439.66     20.91 o 
  28   1  -4       99.56      112.26     11.56 o 
  29   1  -4      457.07      422.76     21.59 o 
  30   1  -4       25.55       23.19      8.17 o 
  31   1  -4       77.06       61.30     17.00 o 
  32   1  -4       20.84        7.36      9.08 o 
  33   1  -4        9.79       13.61     12.52 o 
  34   1  -4        0.70      -16.01     16.01 o 
  35   1  -4        2.38       18.19     13.48 o 
  36   1  -4       25.07       11.40      8.26 o 
   0   2  -4     1448.68     1365.69     44.44 o 
   1   2  -4      401.20      415.98     24.19 o 
   2   2  -4     1343.97     1353.47     29.66 o 
   3   2  -4     5553.22     5393.34     50.07 o 
   4   2  -4     4864.30     4642.67     76.27 o 
   5   2  -4      333.80      318.61     18.19 o 
   6   2  -4      917.14      939.79     26.95 o 
   7   2  -4     2954.63     3000.95     62.37 o 
   8   2  -4     1635.22     1813.19     50.18 o 
   9   2  -4     1894.00     2050.51     43.42 o 
  10   2  -4      545.73      525.34     22.54 o 
  11   2  -4     2836.70     3153.07     47.64 o 
  12   2  -4       47.73       77.57      8.46 o 
  13   2  -4     1813.52     1985.80     39.22 o 
  14   2  -4      331.72      298.66     15.45 o 
  15   2  -4      117.35      119.26     11.67 o 
  16   2  -4       27.51       12.39      4.45 o 
  17   2  -4      534.00      575.82     22.80 o 
  18   2  -4       81.83       72.23     11.95 o 
  19   2  -4      344.73      347.45     37.46 o 
  20   2  -4      408.98      341.48     38.34 o 
  21   2  -4      236.99      248.71     32.69 o 
  22   2  -4      162.36      144.53     26.07 o 
  23   2  -4      160.96      110.08     22.63 o 
  24   2  -4      541.05      514.35     24.44 o 
  25   2  -4      232.46      237.52     18.01 o 
  26   2  -4       96.00       94.88     11.55 o 
  27   2  -4        6.83        1.93      5.48 o 
  28   2  -4        0.34       -3.01      6.05 o 
  29   2  -4        8.90        6.93      6.41 o 
  30   2  -4       21.73        8.14      5.95 o 
  31   2  -4       29.92       27.40      9.45 o 
  32   2  -4       11.12        3.43      5.54 o 
  33   2  -4       59.96       60.58     14.55 o 
  34   2  -4        9.31       -3.68      9.75 o 
  35   2  -4       10.32       -2.69     10.89 o 
  36   2  -4       28.88       33.31     19.26 o 
   1   3  -4      622.87      607.57     25.57 o 
   2   3  -4     1306.01     1379.30     38.53 o 
   3   3  -4      156.67      170.47     21.87 o 
   4   3  -4     1048.15     1161.67     32.03 o 
   5   3  -4      446.87      417.68     16.94 o 
   6   3  -4      157.85      143.31     14.45 o 
   7   3  -4     2717.73     2894.40     46.87 o 
   8   3  -4     2211.99     2292.62     42.87 o 
   9   3  -4       48.76       71.13     12.42 o 
  10   3  -4     1279.63     1264.20     48.88 o 
  11   3  -4     2710.71     2757.65    100.77 o 
  12   3  -4      660.22      875.75     85.75 o 
  13   3  -4      115.75      165.54     18.37 o 
  14   3  -4      839.55      964.91     34.53 o 
  15   3  -4      318.49      356.04     30.53 o 
  16   3  -4      153.15      198.17     32.40 o 
  17   3  -4     1158.23     1254.25     77.02 o 
  18   3  -4      701.41      724.75     58.56 o 
  19   3  -4       34.48       34.45     16.66 o 
  20   3  -4      177.55      151.37     28.08 o 
  21   3  -4      249.41      223.33     32.90 o 
  22   3  -4        0.26      -18.33     18.33 o 
  23   3  -4      214.06      187.85     33.96 o 
  24   3  -4      165.72      170.67     32.29 o 
  25   3  -4       58.95       82.12     23.64 o 
  26   3  -4      106.91       72.78     22.62 o 
  27   3  -4        1.53      633.44     61.29 o 
  28   3  -4        5.85       -3.02     10.73 o 
  29   3  -4        8.68       29.39      9.46 o 
  30   3  -4       76.49       56.59     20.82 o 
  31   3  -4       10.37       18.56      8.50 o 
  32   3  -4        4.66      -13.47     13.47 o 
  33   3  -4       16.13       27.52     16.18 o 
  34   3  -4       48.50       55.46     25.65 o 
   1   4  -4     1195.45     1280.12     46.51 o 
   2   4  -4     1333.09     1320.16     48.24 o 
   3   4  -4      213.39      252.57     30.98 o 
   4   4  -4     2800.94     2886.20     90.94 o 
   5   4  -4       90.88      102.89     11.73 o 
   6   4  -4      893.36      903.07     28.23 o 
   7   4  -4      146.65      123.38     10.97 o 
   8   4  -4      981.50      949.36     30.03 o 
   9   4  -4      107.85      124.27     13.81 o 
  10   4  -4      282.18      327.51     27.22 o 
  11   4  -4      381.35      365.89     46.21 o 
  12   4  -4      223.85      240.56     22.99 o 
  13   4  -4       61.33        4.30     13.21 o 
  14   4  -4      264.03      225.55     35.41 o 
  15   4  -4       30.90       49.48     15.81 o 
  16   4  -4       47.69      110.15     27.73 o 
  17   4  -4        0.93       11.86     13.20 o 
  18   4  -4      232.16      251.38     38.89 o 
  19   4  -4       77.57       63.56     21.63 o 
  20   4  -4      618.73      673.05     63.40 o 
  21   4  -4      297.72      343.09     46.16 o 
  22   4  -4      160.04      200.02     36.98 o 
  23   4  -4      122.69      136.68     31.13 o 
  24   4  -4      153.95      167.44     33.54 o 
  25   4  -4       69.05       68.17     22.90 o 
  26   4  -4       86.02       63.37     21.08 o 
  27   4  -4       39.49       69.06     24.34 o 
  28   4  -4        7.96       28.90     17.42 o 
  29   4  -4        8.19       18.67     13.42 o 
  30   4  -4       84.24      126.87     32.20 o 
  31   4  -4       17.39       31.19     17.90 o 
  32   4  -4       24.40       59.90     25.25 o 
   1   5  -4      729.02      756.00     44.84 o 
   2   5  -4      628.36      573.05     41.50 o 
   3   5  -4      878.03      853.26     43.27 o 
   4   5  -4        8.90       40.89     12.68 o 
   5   5  -4      500.47      503.53     49.16 o 
   6   5  -4      114.15      132.37     27.51 o 
   7   5  -4      451.02      389.99     16.08 o 
   8   5  -4       18.12       14.94     12.48 o 
   9   5  -4      217.57      176.90     31.19 o 
  10   5  -4       68.77       42.59     19.51 o 
  11   5  -4      850.75      774.49     41.63 o 
  12   5  -4      156.00      162.82     20.38 o 
  13   5  -4      651.90      571.18     37.08 o 
  14   5  -4       15.64       25.81     19.60 o 
  15   5  -4      306.33      358.46     48.73 o 
  16   5  -4       98.45      122.02     31.02 o 
  17   5  -4      258.05      183.50     35.37 o 
  18   5  -4       13.50       31.62     17.59 o 
  19   5  -4       36.23       77.28     25.27 o 
  20   5  -4       72.70       99.21     29.19 o 
  21   5  -4       90.88      116.85     29.08 o 
  22   5  -4       45.74       91.81     29.52 o 
  23   5  -4        3.43        5.62     14.44 o 
  24   5  -4       32.70       20.44     17.19 o 
  25   5  -4        5.00        9.87     21.26 o 
  26   5  -4      172.99      256.72     46.04 o 
  27   5  -4       22.59       61.94     25.29 o 
  28   5  -4       52.86       65.90     24.58 o 
  29   5  -4       12.41       -3.32     12.62 o 
  30   5  -4       15.84       35.15     20.46 o 
   0   6  -4      500.36      546.34     54.28 o 
   1   6  -4      577.64      577.68     39.21 o 
   2   6  -4        5.09       37.65     13.79 o 
   3   6  -4      684.81      685.81     42.91 o 
   4   6  -4        7.67       -4.49      8.87 o 
   5   6  -4      181.90      214.18     31.49 o 
   6   6  -4       96.11       75.33     17.35 o 
   7   6  -4      636.51      696.39     42.35 o 
   8   6  -4       64.37       60.37     14.13 o 
   9   6  -4      483.95      499.40     36.43 o 
  10   6  -4       66.28       78.69     26.71 o 
  11   6  -4       12.18       16.86     10.80 o 
  12   6  -4       41.36       46.90     13.57 o 
  13   6  -4       88.04       41.73     17.98 o 
  14   6  -4       13.80       62.19     22.73 o 
  15   6  -4       14.54       12.89     13.93 o 
  16   6  -4        4.61       21.64     15.79 o 
  17   6  -4       48.52       87.02     29.24 o 
  18   6  -4       28.51       34.73     21.60 o 
  19   6  -4       87.50      140.85     35.43 o 
  20   6  -4       16.31       25.87     17.99 o 
  21   6  -4        6.94       47.02     25.69 o 
  22   6  -4        9.58       19.67     17.39 o 
  23   6  -4        4.42       51.08     24.88 o 
  24   6  -4        0.60        2.08     13.81 o 
  25   6  -4       23.23       13.21     11.72 o 
  26   6  -4        3.44      -22.08     22.08 o 
   1   7  -4      148.74      161.55     23.16 o 
   2   7  -4      105.70      174.64     23.85 o 
   3   7  -4      165.60      199.81     26.01 o 
   4   7  -4       58.34       56.12     15.80 o 
   5   7  -4        8.31       19.30     11.23 o 
   6   7  -4      122.60      108.62     20.16 o 
   7   7  -4       32.23       48.71     14.52 o 
   8   7  -4       21.77        8.87     14.53 o 
   9   7  -4      109.90      135.72     20.91 o 
  10   7  -4       13.90       32.13     12.99 o 
  11   7  -4       28.18       11.30      7.98 o 
  12   7  -4        2.40       21.00     10.75 o 
  13   7  -4       18.46       37.37     18.31 o 
  14   7  -4       37.42       51.17     24.87 o 
  15   7  -4        6.43       43.13     24.15 o 
  16   7  -4       22.39       10.34     16.81 o 
  17   7  -4       12.88       49.68     24.07 o 
  18   7  -4       11.33        5.92     12.69 o 
  19   7  -4        2.79        9.42     18.01 o 
  20   7  -4        0.39       -5.56     12.26 o 
  21   7  -4        8.00        4.04     11.99 o 
   0   8  -4        0.44       -9.36     11.99 o 
   1   8  -4        2.62       -0.95      9.99 o 
   2   8  -4        1.04        8.54     13.26 o 
   3   8  -4       11.02        2.16     19.96 o 
   4   8  -4       38.20       24.57     10.48 o 
   5   8  -4       21.93       24.50     10.77 o 
   6   8  -4       54.16       62.74     16.39 o 
   7   8  -4        3.64       -4.26      8.96 o 
   8   8  -4       11.99       11.61      8.30 o 
   9   8  -4        9.06      202.23     45.32 o 
  10   8  -4        9.11       -2.92     12.95 o 
  11   8  -4        5.63       11.53     15.55 o 
  12   8  -4        4.76      -14.37     15.51 o 
  13   8  -4       27.95        0.06     11.37 o 
   4   0  -3    12117.83    11367.02     89.86 o 
   6   0  -3     2480.12     2919.62     62.50 o 
   8   0  -3     7740.47     7372.64     56.18 o 
  10   0  -3     7491.32     7491.07     64.96 o 
  12   0  -3     1613.76     1599.38     29.06 o 
  14   0  -3     4733.75     4954.21     55.04 o 
  16   0  -3     1991.19     2077.90     33.64 o 
  18   0  -3      277.71      347.87     16.61 o 
  20   0  -3      829.90      864.86     24.57 o 
  22   0  -3       78.45       66.76      9.03 o 
  24   0  -3       26.64       21.79      7.58 o 
  26   0  -3        3.38        9.28      9.84 o 
  28   0  -3      134.07      132.94     25.05 o 
  30   0  -3      240.45      287.10     37.79 o 
  32   0  -3       48.47       73.15     22.13 o 
  34   0  -3       34.69       45.66     18.03 o 
  36   0  -3       90.66      166.15     32.70 o 
   1   1  -3    12923.70    11884.88     85.08 o 
   2   1  -3    14065.44    12903.38     77.74 o 
   3   1  -3    18222.61    17193.25    150.32 o 
   4   1  -3    16684.25    15348.49    209.57 o 
   5   1  -3     3138.97     3030.98     38.44 o 
   6   1  -3     1225.81     1144.86     21.09 o 
   7   1  -3     2370.94     2278.98     30.94 o 
   8   1  -3     1744.21     1794.00     28.46 o 
   9   1  -3     1932.11     1935.05     30.57 o 
  10   1  -3      947.15      901.73     24.25 o 
  11   1  -3     1730.43     1805.74     28.90 o 
  12   1  -3      161.38      158.75      9.22 o 
  13   1  -3     3786.22     3606.87     52.93 o 
  14   1  -3      760.06      691.16     19.99 o 
  15   1  -3      814.27      815.82     21.97 o 
  16   1  -3     1478.77     1469.84     34.48 o 
  17   1  -3     2100.87     1991.85     42.88 o 
  18   1  -3        0.03        2.02      3.23 o 
  19   1  -3      409.33      359.03     14.23 o 
  20   1  -3      490.47      569.54     20.70 o 
  21   1  -3      108.12      103.18      9.42 o 
  22   1  -3       73.56       90.60      9.97 o 
  23   1  -3      161.67      167.30     11.74 o 
  24   1  -3      127.58      121.09     10.61 o 
  25   1  -3       14.16        7.76      4.15 o 
  26   1  -3      223.35      238.23     13.81 o 
  27   1  -3       21.37       20.29      5.54 o 
  28   1  -3       33.97       37.74      7.63 o 
  29   1  -3      740.84      787.96     37.89 o 
  30   1  -3      110.31      145.21     15.67 o 
  31   1  -3       45.45       34.61     10.29 o 
  32   1  -3      126.04      123.39     26.48 o 
  33   1  -3       91.41      101.83     25.27 o 
  34   1  -3       38.28       29.14     14.22 o 
  35   1  -3       23.89       18.80     13.15 o 
  36   1  -3       85.82       53.29     20.75 o 
  37   1  -3       49.36       68.29     22.77 o 
   1   2  -3      911.61      790.63     23.70 o 
   2   2  -3     3656.95     3479.74     61.66 o 
   3   2  -3     6824.37     6528.92     88.69 o 
   4   2  -3       57.92       57.87      6.29 o 
   5   2  -3      613.11      656.56     21.28 o 
   6   2  -3     2187.86     2321.33     52.29 o 
   7   2  -3     3791.48     3650.34     67.47 o 
   8   2  -3    12336.76    12765.66    130.72 o 
   9   2  -3      134.75      111.12     13.06 o 
  10   2  -3     2041.34     2169.19     44.93 o 
  11   2  -3      654.35      648.61     21.47 o 
  12   2  -3      961.60     1014.89     43.59 o 
  13   2  -3      403.28      460.01     18.70 o 
  14   2  -3      977.60      994.67     28.22 o 
  15   2  -3      374.62      378.49     17.75 o 
  16   2  -3      203.08      236.83     14.43 o 
  17   2  -3       19.46        8.08      4.16 o 
  18   2  -3      148.03      139.58     13.06 o 
  19   2  -3      104.44      116.40     11.33 o 
  20   2  -3      460.12      444.61     26.99 o 
  21   2  -3      650.97      551.56    112.00 o 
  22   2  -3      379.28      375.50     41.01 o 
  23   2  -3       32.38       27.34     14.82 o 
  24   2  -3      601.95      552.76     51.61 o 
  25   2  -3      642.90      703.66     29.00 o 
  26   2  -3      202.35      216.25     16.92 o 
  27   2  -3       79.00       86.18     11.18 o 
  28   2  -3        3.98       11.25     10.22 o 
  29   2  -3        8.83       10.22      7.12 o 
  30   2  -3       18.46       10.24     11.16 o 
  31   2  -3       44.11       40.15     14.66 o 
  32   2  -3       36.80       25.46     12.66 o 
  33   2  -3       29.81       36.45     10.97 o 
  34   2  -3       51.97       44.57     18.74 o 
  35   2  -3       23.15       38.30     17.31 o 
  36   2  -3       16.76       16.70     12.90 o 
   0   3  -3     4036.46     4147.93     95.35 o 
   1   3  -3     1683.05     1739.14     63.20 o 
   2   3  -3      298.88      323.06     26.11 o 
   3   3  -3     1187.85     1208.30     30.95 o 
   4   3  -3      397.26      410.34     16.35 o 
   5   3  -3      758.81      762.31     14.69 o 
   6   3  -3      282.18      318.57     10.01 o 
   7   3  -3     7325.04     7496.99     74.28 o 
   8   3  -3     1921.81     2133.03     59.45 o 
   9   3  -3     4125.34     4505.32     88.63 o 
  10   3  -3     1956.65     1968.65     60.19 o 
  11   3  -3      451.90      451.81     29.95 o 
  12   3  -3      466.17      635.49     65.64 o 
  13   3  -3      124.50       95.01     34.08 o 
  14   3  -3      887.16      868.29     28.79 o 
  15   3  -3      275.92      242.11     22.21 o 
  16   3  -3      408.89      390.68     27.95 o 
  17   3  -3      147.20      177.71     29.72 o 
  18   3  -3      371.17      411.52     44.73 o 
  19   3  -3      117.90      118.16     26.36 o 
  20   3  -3      250.79      218.88     33.35 o 
  21   3  -3      144.12      110.20     24.13 o 
  22   3  -3      178.59      156.15     17.03 o 
  23   3  -3      547.92      115.08    249.76 o 
  24   3  -3      190.10      202.18     34.36 o 
  25   3  -3      732.34      737.82     64.75 o 
  26   3  -3      121.38      150.24     30.55 o 
  27   3  -3       81.88      110.07     26.78 o 
  28   3  -3       18.56       50.25     19.19 o 
  29   3  -3        5.76       -2.00     11.58 o 
  30   3  -3        6.62        9.24      7.28 o 
  31   3  -3        1.52        8.44      8.38 o 
  32   3  -3        1.67        5.85      7.21 o 
  33   3  -3       11.97       10.52     13.26 o 
  34   3  -3        3.94        8.20     13.78 o 
   1   4  -3      737.28      823.74     37.77 o 
   2   4  -3      360.96      291.65     33.16 o 
   3   4  -3      156.98      213.63     20.03 o 
   4   4  -3      555.93      592.04     35.82 o 
   5   4  -3      737.29      809.49     30.56 o 
   6   4  -3     1531.96     1550.86     45.98 o 
   7   4  -3      238.16      250.38     13.87 o 
   8   4  -3     1275.98     1264.89     22.81 o 
   9   4  -3      210.95      226.34     12.98 o 
  10   4  -3      240.80      239.40     23.78 o 
  11   4  -3       41.01       47.89     22.63 o 
  12   4  -3      124.60       93.20     23.16 o 
  13   4  -3      107.66      130.16     28.32 o 
  14   4  -3      119.31      145.31     30.69 o 
  15   4  -3      314.98      227.11     36.38 o 
  16   4  -3       39.38       76.77     23.69 o 
  17   4  -3      221.60      223.08     37.49 o 
  18   4  -3      238.44      228.87     36.85 o 
  19   4  -3       22.25       -5.33     13.42 o 
  20   4  -3      127.90      118.35     27.22 o 
  21   4  -3        0.53       -5.16     11.71 o 
  22   4  -3       14.71        7.55     11.82 o 
  23   4  -3      124.95      136.07     30.38 o 
  24   4  -3       29.44       11.81     12.34 o 
  25   4  -3       54.99       40.48     19.09 o 
  26   4  -3       22.90       24.09     16.19 o 
  27   4  -3       36.21       32.37     16.22 o 
  28   4  -3       16.75        8.80     12.03 o 
  29   4  -3       52.21       67.00     25.04 o 
  30   4  -3       32.54       54.60     21.37 o 
  31   4  -3       27.94       62.13     24.25 o 
  32   4  -3       19.34       13.22     17.99 o 
  33   4  -3       15.31       12.31     15.08 o 
   0   5  -3      247.94      138.46     26.73 o 
   1   5  -3     1210.87     1182.83     82.98 o 
   2   5  -3      448.39      479.35     39.18 o 
   3   5  -3       20.53       -1.17      9.23 o 
   4   5  -3      138.81      125.98     16.75 o 
   5   5  -3      629.60      666.01     37.78 o 
   6   5  -3      157.29      110.41     12.95 o 
   7   5  -3      713.36      615.27     55.58 o 
   8   5  -3       76.70       79.92     12.93 o 
   9   5  -3      245.11      139.94     26.21 o 
  10   5  -3       67.38       49.23     17.77 o 
  11   5  -3      262.24      240.07     24.83 o 
  12   5  -3      153.01      155.22     10.48 o 
  13   5  -3      276.45      284.37     13.76 o 
  14   5  -3       51.76       77.49      8.44 o 
  15   5  -3       54.86      101.21     26.94 o 
  16   5  -3       61.03       57.45     20.19 o 
  17   5  -3      114.17      150.44     32.99 o 
  18   5  -3        8.92        0.63     11.24 o 
  19   5  -3       93.56      120.02     30.14 o 
  20   5  -3       13.27        1.51     16.64 o 
  21   5  -3      248.64      259.92     42.98 o 
  22   5  -3       10.51       57.62     23.73 o 
  23   5  -3      174.60      170.25     35.98 o 
  24   5  -3       97.94      120.23     31.59 o 
  25   5  -3       15.09       30.58     19.03 o 
  26   5  -3       39.66       65.44     24.47 o 
  27   5  -3       83.93      128.98     33.17 o 
  28   5  -3       36.76       52.03     25.49 o 
  29   5  -3       17.59       48.75     21.86 o 
  30   5  -3       10.75       -2.27     11.09 o 
   1   6  -3      862.91      897.79     63.36 o 
   2   6  -3      475.50      528.01     37.21 o 
   3   6  -3       23.18       57.56     15.40 o 
   4   6  -3      111.75       98.03     17.09 o 
   5   6  -3      242.67      213.60     24.05 o 
   6   6  -3       10.43       -6.20      9.98 o 
   7   6  -3       27.03       39.64     12.71 o 
   8   6  -3       65.75       44.59     15.20 o 
   9   6  -3       68.60       59.53     16.93 o 
  10   6  -3       10.95       14.44      5.52 o 
  11   6  -3        7.28       12.41      6.11 o 
  12   6  -3       54.95       69.70     14.61 o 
  13   6  -3       54.62       84.11     15.49 o 
  14   6  -3       24.66       20.41     11.65 o 
  15   6  -3       13.87       55.17     20.61 o 
  16   6  -3       35.01       41.09     12.01 o 
  17   6  -3        6.60        9.05      8.25 o 
  18   6  -3       78.88      114.14     31.16 o 
  19   6  -3      115.26      150.44     35.10 o 
  20   6  -3       64.92      102.83     30.34 o 
  21   6  -3       14.64       -8.36     12.01 o 
  22   6  -3        2.53        9.45     10.23 o 
  23   6  -3        0.68        9.44     12.18 o 
  24   6  -3       14.83       69.34     27.49 o 
  25   6  -3        6.27       -4.52     14.79 o 
  26   6  -3       55.66       40.58     22.80 o 
   0   7  -3       17.77       15.88     14.78 o 
   1   7  -3       11.30       19.65      9.96 o 
   2   7  -3       79.46       62.86     15.26 o 
   3   7  -3       91.16      122.18     20.37 o 
   4   7  -3       16.08       11.14      8.11 o 
   5   7  -3       94.56      109.24     18.97 o 
   6   7  -3       67.56      103.57     19.45 o 
   7   7  -3       57.44       58.98     15.34 o 
   8   7  -3      148.71      171.72     43.75 o 
   9   7  -3       33.79       39.11     12.85 o 
  10   7  -3       35.01       38.13     11.64 o 
  11   7  -3        8.33       10.25      6.86 o 
  12   7  -3       29.10        6.58      7.00 o 
  13   7  -3       19.11       23.71     10.90 o 
  14   7  -3       29.35       47.11     22.10 o 
  15   7  -3       15.76       15.37     15.41 o 
  16   7  -3       16.97       52.78     23.28 o 
  17   7  -3        7.13       -6.85     13.97 o 
  18   7  -3        3.91       34.87     24.31 o 
  19   7  -3        4.47       13.28     14.12 o 
  20   7  -3        9.75       47.95     25.17 o 
  21   7  -3        0.55        0.12     16.59 o 
   1   8  -3        8.68        5.16      9.19 o 
   2   8  -3       22.43       20.07      8.76 o 
   3   8  -3       35.90       35.18     12.64 o 
   4   8  -3        8.97        3.66      7.26 o 
   5   8  -3       14.99       19.97     10.26 o 
   6   8  -3       13.75       -4.64      7.42 o 
   7   8  -3        4.39       -1.50     11.85 o 
   8   8  -3       27.09        2.75     13.94 o 
   9   8  -3       46.47       71.26     25.98 o 
  10   8  -3        2.79        4.08     12.22 o 
  11   8  -3        9.46       20.59     14.71 o 
  12   8  -3        1.83        5.50     15.06 o 
  13   8  -3       14.31       15.06     20.19 o 
   4   0  -2    21548.48    21520.68    111.01 o 
   6   0  -2    67240.91    62625.75   1360.34 o 
   8   0  -2     1819.46     1847.16     29.12 o 
  10   0  -2      295.35      284.82     13.14 o 
  12   0  -2      366.24      292.17     24.64 o 
  14   0  -2      602.68      593.83     16.92 o 
  16   0  -2     1255.38     1198.30     25.98 o 
  18   0  -2       17.64       22.32      5.02 o 
  20   0  -2      127.78      153.44     30.54 o 
  22   0  -2       34.67       18.22      5.33 o 
  24   0  -2       70.22       67.73      9.79 o 
  26   0  -2      448.13      432.96     42.15 o 
  28   0  -2       70.68       70.52     18.59 o 
  30   0  -2       85.26       91.54     23.35 o 
  32   0  -2      499.30      595.59     56.19 o 
  34   0  -2       61.84       45.42     17.64 o 
  36   0  -2      237.64      241.34     39.21 o 
   1   1  -2     7000.38     6522.22     60.61 o 
   2   1  -2    43785.61    40554.21    205.99 o 
   3   1  -2     2309.21     2342.43     52.95 o 
   4   1  -2      115.83       81.86      7.73 o 
   5   1  -2      369.01      303.39     15.29 o 
   6   1  -2       46.66       38.54      4.97 o 
   7   1  -2     1850.55     1828.77     30.49 o 
   8   1  -2     1513.32     1589.13     29.35 o 
   9   1  -2      144.92      150.51      9.38 o 
  10   1  -2     3176.95     3382.03     45.74 o 
  11   1  -2     1204.47     1221.48     27.28 o 
  12   1  -2     1030.16     1042.44     22.69 o 
  13   1  -2      671.40      672.75     16.80 o 
  14   1  -2      606.90      627.14     15.50 o 
  15   1  -2      178.66      197.27     10.76 o 
  16   1  -2      592.80      587.33     21.96 o 
  17   1  -2      571.64      674.15     24.12 o 
  18   1  -2      751.50      809.19     20.84 o 
  19   1  -2      376.12      420.87     15.67 o 
  20   1  -2      583.58      539.05     18.07 o 
  21   1  -2       42.09       60.04      8.08 o 
  22   1  -2      103.14      115.46     11.55 o 
  23   1  -2      189.52      227.01     16.09 o 
  24   1  -2      283.49      268.04     15.43 o 
  25   1  -2      156.11      145.00     10.70 o 
  26   1  -2       21.12       23.32      5.33 o 
  27   1  -2       58.04       33.71      6.49 o 
  28   1  -2       43.91       35.25      7.81 o 
  29   1  -2       42.50       47.07      9.25 o 
  30   1  -2       75.94       85.26     12.43 o 
  31   1  -2       93.95      103.62     16.43 o 
  32   1  -2      270.28      304.84     27.56 o 
  33   1  -2       18.45       24.45      9.86 o 
  34   1  -2       12.18       10.81     14.25 o 
  35   1  -2       33.61        9.56      9.77 o 
  36   1  -2        5.51       14.61     13.40 o 
  37   1  -2        0.75       27.93     16.19 o 
   0   2  -2     3237.15     3022.27     65.41 o 
   1   2  -2      438.28      386.80     16.86 o 
   2   2  -2     1444.59     1458.88     26.83 o 
   3   2  -2    10106.84     9746.93     64.15 o 
   4   2  -2    11716.42    11159.65    104.60 o 
   5   2  -2      619.71      575.96     24.82 o 
   6   2  -2     1413.82     1342.75     39.03 o 
   7   2  -2    11255.63    11700.95    119.47 o 
   8   2  -2    13721.79    14704.82    293.71 o 
   9   2  -2     1989.71     2035.84     52.96 o 
  10   2  -2     2441.92     2193.64     56.43 o 
  11   2  -2     3951.81     4242.15     53.79 o 
  12   2  -2     2710.60     2913.85     51.05 o 
  13   2  -2      107.14      110.97     10.64 o 
  14   2  -2     1199.84     1086.05     32.57 o 
  15   2  -2      151.01      150.35     12.45 o 
  16   2  -2       17.75       16.93      4.35 o 
  17   2  -2       74.55       66.36     10.83 o 
  18   2  -2     1673.25     1684.17     32.69 o 
  19   2  -2      167.49      180.07     11.88 o 
  20   2  -2      642.93      686.67     32.54 o 
  21   2  -2     1185.91     1091.71     42.05 o 
  22   2  -2      676.40      675.37     58.89 o 
  23   2  -2      822.66      258.50    396.11 o 
  24   2  -2     2358.35     2321.38    105.04 o 
  25   2  -2      297.59      397.49     45.24 o 
  26   2  -2        8.48       19.00      9.20 o 
  27   2  -2      112.18      121.85     12.94 o 
  28   2  -2      144.52      151.13     18.57 o 
  29   2  -2      100.14       95.73     15.64 o 
  30   2  -2       57.40       70.52     37.19 o 
  31   2  -2       10.00        4.46     14.66 o 
  32   2  -2        7.99        9.31     10.26 o 
  33   2  -2       26.06       24.97      9.37 o 
  34   2  -2       18.87        2.24     25.67 o 
  35   2  -2       13.94       21.80     12.90 o 
  36   2  -2       10.59       18.32     14.46 o 
   1   3  -2     1264.77     1288.56     40.14 o 
   2   3  -2     1087.42     1056.43     37.12 o 
   3   3  -2      319.08      381.82     11.49 o 
   4   3  -2      428.42      420.94     12.13 o 
   5   3  -2     4330.99     4315.30     39.82 o 
   6   3  -2      770.60      749.09     22.67 o 
   7   3  -2      370.83      317.81     22.92 o 
   8   3  -2      885.08      875.66     38.11 o 
   9   3  -2     5819.56     6090.48    101.78 o 
  10   3  -2      212.25      269.06     23.17 o 
  11   3  -2      319.19      451.58     29.68 o 
  12   3  -2      487.50      412.56     28.71 o 
  13   3  -2      666.68      692.90     37.41 o 
  14   3  -2      328.35      307.77     20.41 o 
  15   3  -2      130.00      117.18     12.62 o 
  16   3  -2      402.67      427.92     28.92 o 
  17   3  -2      539.02      523.49     32.14 o 
  18   3  -2      943.06      862.75     63.14 o 
  19   3  -2      213.17      245.90     34.19 o 
  20   3  -2      413.80      444.44     26.15 o 
  21   3  -2     1951.20     1836.59     54.19 o 
  22   3  -2      886.46      810.75     36.62 o 
  23   3  -2      403.64      388.37     26.12 o 
  24   3  -2        1.89       10.07      8.95 o 
  25   3  -2      138.56      182.78     33.45 o 
  26   3  -2       65.12       75.43     23.79 o 
  27   3  -2      482.56      384.62     48.16 o 
  28   3  -2       54.80       44.72     19.63 o 
  29   3  -2       13.15       16.07     18.55 o 
  30   3  -2        6.26        4.15      5.81 o 
  31   3  -2       12.83        9.49      6.49 o 
  32   3  -2        5.92       13.56      8.68 o 
  33   3  -2       15.08       18.61     12.60 o 
  35   3  -2        1.12        9.00     14.19 o 
   0   4  -2      328.21      355.97     34.10 o 
   1   4  -2        9.72       18.46     11.07 o 
   2   4  -2       66.61       57.02     10.87 o 
   3   4  -2      301.96      298.66     29.21 o 
   4   4  -2      403.53      453.64     17.06 o 
   5   4  -2       28.02       28.59      4.30 o 
   6   4  -2      384.30      453.17     17.42 o 
   7   4  -2      183.76      179.24      9.60 o 
   8   4  -2      202.55      216.08     10.57 o 
   9   4  -2      109.75      124.74     11.09 o 
  10   4  -2      657.35      667.06     28.95 o 
  11   4  -2      141.38      123.72     17.36 o 
  12   4  -2      184.15      239.24     35.42 o 
  13   4  -2       55.88       47.51     19.72 o 
  14   4  -2      468.59      488.31     48.86 o 
  15   4  -2       57.30       71.01     21.91 o 
  16   4  -2        3.28        2.72      9.44 o 
  17   4  -2      113.58       86.49     22.78 o 
  18   4  -2      296.04      350.25     44.32 o 
  19   4  -2       54.73       42.24     19.89 o 
  20   4  -2      201.37      164.91     32.56 o 
  21   4  -2       83.32       95.64     26.07 o 
  22   4  -2      349.32      328.67     45.84 o 
  23   4  -2       35.99       53.85     21.73 o 
  24   4  -2      254.58      220.24     38.12 o 
  25   4  -2        4.45      -11.26     11.26 o 
  26   4  -2       22.84       63.40     24.40 o 
  27   4  -2      100.15       84.56     25.27 o 
  28   4  -2      109.59       92.75     27.68 o 
  29   4  -2       19.48       19.85     17.15 o 
  30   4  -2        6.45       40.50     20.35 o 
  31   4  -2       66.14       95.08     30.27 o 
  32   4  -2        3.82       23.68     19.03 o 
  33   4  -2        7.42       28.84     20.34 o 
   1   5  -2      460.10      437.11     30.06 o 
   2   5  -2       62.22       42.20     26.29 o 
   3   5  -2      161.99      153.64     18.68 o 
   4   5  -2      328.25      337.75     26.17 o 
   5   5  -2      483.57      437.97     21.79 o 
   6   5  -2       19.39       33.95      5.19 o 
   7   5  -2       28.02       36.36      8.84 o 
   8   5  -2       34.32       30.37      5.16 o 
   9   5  -2       52.04       66.19      6.55 o 
  10   5  -2       40.50       45.52      7.58 o 
  11   5  -2      109.70      123.83     14.46 o 
  12   5  -2       82.69       54.69     10.90 o 
  13   5  -2       50.35       45.12      7.01 o 
  14   5  -2        0.83        6.70     11.47 o 
  15   5  -2       16.76       19.72      8.10 o 
  16   5  -2       41.40       51.82     17.86 o 
  17   5  -2       18.65        8.17     12.76 o 
  18   5  -2       11.73        3.22     11.38 o 
  19   5  -2       79.76       75.60     25.29 o 
  20   5  -2       13.22       20.93     14.84 o 
  21   5  -2       29.37       37.04     18.73 o 
  22   5  -2       64.96       27.59     14.43 o 
  23   5  -2       17.74       -8.22     15.46 o 
  24   5  -2       39.63       29.29     17.58 o 
  25   5  -2      132.60      160.73     35.81 o 
  26   5  -2       15.77       26.91     19.77 o 
  27   5  -2        6.82        8.13     10.32 o 
  28   5  -2        4.69        3.23     12.23 o 
  29   5  -2       46.51       39.25     22.66 o 
  30   5  -2       19.06       13.05     22.06 o 
   0   6  -2      423.83      443.40     47.80 o 
   1   6  -2       15.75       15.21     17.23 o 
   2   6  -2      555.71      514.25     36.36 o 
   3   6  -2      448.11      373.61     39.15 o 
   4   6  -2      392.75      393.74     31.37 o 
   5   6  -2      127.29      112.32     21.26 o 
   6   6  -2       81.17       91.26     15.49 o 
   7   6  -2       54.60       30.95     19.88 o 
   8   6  -2        3.48       -1.79      5.50 o 
   9   6  -2       36.36       37.60      6.04 o 
  10   6  -2        5.97       -0.32      6.79 o 
  11   6  -2       19.75       28.38     10.62 o 
  12   6  -2       41.58       29.78     10.16 o 
  13   6  -2       46.35       30.62     10.52 o 
  14   6  -2       69.47       73.89     13.89 o 
  15   6  -2       38.75       58.23     13.09 o 
  16   6  -2       14.89       30.34      9.46 o 
  17   6  -2       16.68       13.73     15.06 o 
  18   6  -2        9.72       22.65     16.21 o 
  19   6  -2       17.46       26.16     17.71 o 
  20   6  -2        0.13       -5.32     13.43 o 
  21   6  -2       13.34       13.94     17.35 o 
  22   6  -2        6.03       16.28     19.44 o 
  23   6  -2        6.45       10.75     13.04 o 
  24   6  -2        5.89       -8.85     15.18 o 
  25   6  -2        9.33        6.12     16.51 o 
  26   6  -2       10.19       25.02     19.41 o 
   1   7  -2       36.33       32.24     11.93 o 
   2   7  -2        0.29       10.57     11.50 o 
   3   7  -2       25.91       23.24      9.56 o 
   4   7  -2       41.68       61.93     14.10 o 
   5   7  -2       63.45       68.60     15.20 o 
   6   7  -2      143.94      151.20     21.64 o 
   7   7  -2      143.69      142.73     21.54 o 
   8   7  -2       58.30       68.73     15.05 o 
   9   7  -2        0.60       19.27     10.41 o 
  10   7  -2       17.06       11.71     19.83 o 
  11   7  -2        6.33       19.92      9.59 o 
  12   7  -2       66.61       69.56     14.64 o 
  13   7  -2       19.43       12.39     15.36 o 
  14   7  -2       40.78       36.72     21.28 o 
  15   7  -2        2.63       23.29     17.65 o 
  16   7  -2        5.17        6.31     11.80 o 
  17   7  -2       25.13       11.83     14.61 o 
  18   7  -2       17.17        3.00     11.09 o 
  19   7  -2        6.30        5.33     12.07 o 
  20   7  -2       18.01       19.22     18.21 o 
  21   7  -2       19.88       26.84     18.30 o 
   0   8  -2        8.62      -11.23     12.47 o 
   1   8  -2       12.74       11.23      8.94 o 
   2   8  -2        1.01       -1.05      7.95 o 
   3   8  -2       22.34       16.58     12.00 o 
   4   8  -2       34.37       35.84     12.80 o 
   5   8  -2       11.71        5.73     25.44 o 
   6   8  -2        4.45       12.76      8.25 o 
   7   8  -2       13.72        6.26      6.96 o 
   8   8  -2        0.93       17.65     15.98 o 
   9   8  -2       27.68        6.24     14.98 o 
  10   8  -2       21.45        7.87     15.27 o 
  11   8  -2       24.61       50.65     23.47 o 
  12   8  -2       32.99       59.57     26.44 o 
  13   8  -2        7.23       28.06     22.97 o 
   4   0  -1    12374.38    11356.79     77.68 o 
   6   0  -1     6106.94     6043.48     46.39 o 
   8   0  -1      922.98      882.15     20.90 o 
  10   0  -1      217.34      202.85     10.60 o 
  12   0  -1     1144.13     1116.85     21.55 o 
  14   0  -1      398.87      349.02     13.18 o 
  16   0  -1      620.63      494.00     27.74 o 
  18   0  -1     2936.10     2877.60     50.03 o 
  20   0  -1      408.74      420.02     41.24 o 
  22   0  -1     2126.28     2148.03     48.58 o 
  24   0  -1      472.32      523.24     25.61 o 
  26   0  -1      721.11      688.03     36.54 o 
  28   0  -1      782.73      737.79     58.83 o 
  30   0  -1       26.19       15.92     12.86 o 
  32   0  -1      435.16      454.02     50.20 o 
  34   0  -1       59.49       82.85     22.49 o 
  36   0  -1       97.12      108.60     27.21 o 
   1   1  -1     4720.06     4190.04     57.90 o 
   2   1  -1     4248.20     4069.11     61.89 o 
   3   1  -1    16970.04    16248.63    171.75 o 
   4   1  -1    43233.04    41319.73    355.57 o 
   5   1  -1     6189.23     6576.45     94.75 o 
   6   1  -1     5854.06     5641.40     92.88 o 
   7   1  -1     2844.32     2900.56     40.88 o 
   8   1  -1     9446.68     9448.38    119.10 o 
   9   1  -1     2011.08     2105.21     34.01 o 
  10   1  -1     1298.12     1247.97     27.21 o 
  11   1  -1      606.20      566.18     16.16 o 
  12   1  -1        8.71        9.58      2.48 o 
  13   1  -1      522.88      511.04     14.33 o 
  14   1  -1      577.02      661.77     15.84 o 
  15   1  -1     4803.78     4671.76     55.12 o 
  16   1  -1      543.32      489.66     17.39 o 
  17   1  -1      619.65      601.64     22.92 o 
  18   1  -1      282.11      277.33     14.47 o 
  19   1  -1     2057.51     1933.25     33.35 o 
  20   1  -1      199.84      212.74     11.70 o 
  21   1  -1      401.66      378.22     18.79 o 
  22   1  -1        2.63        1.91      3.90 o 
  23   1  -1        9.24       11.50      5.14 o 
  24   1  -1      238.28      226.17     14.72 o 
  25   1  -1       33.02       64.31      7.32 o 
  26   1  -1       18.20       17.32      4.82 o 
  27   1  -1       39.28       41.39      7.27 o 
  28   1  -1       99.35       95.66     12.42 o 
  29   1  -1      118.61      106.40     13.30 o 
  30   1  -1      159.93      181.72     17.48 o 
  31   1  -1      343.53      389.48     31.06 o 
  32   1  -1      600.51      592.18     38.73 o 
  33   1  -1      274.47      315.36     29.48 o 
  34   1  -1       14.00       13.75     10.34 o 
  35   1  -1       28.45        5.53     10.27 o 
  36   1  -1       71.61       69.56     22.40 o 
  37   1  -1        9.88       -2.04     10.67 o 
   1   2  -1     2497.07     2365.47     27.24 o 
   2   2  -1     2597.15     2479.43     24.24 o 
   3   2  -1     2829.21     2802.26     37.26 o 
   4   2  -1     3740.70     3939.41     61.13 o 
   5   2  -1     7052.55     6980.24     99.88 o 
   6   2  -1     5361.07     5243.95    129.89 o 
   7   2  -1     1933.39     2110.29     50.24 o 
   8   2  -1     4710.44     4798.85     77.59 o 
   9   2  -1     2496.02     2628.62     82.72 o 
  10   2  -1      232.00      230.45     25.99 o 
  11   2  -1     2951.92     3156.43     62.87 o 
  12   2  -1     1341.03     1448.19     35.63 o 
  13   2  -1     1256.17     1234.17     33.40 o 
  14   2  -1      101.80       97.06      9.87 o 
  15   2  -1     1028.06     1092.97     32.65 o 
  16   2  -1      431.52      436.35     15.60 o 
  17   2  -1      195.06      197.23     10.89 o 
  18   2  -1       62.43       60.63      6.42 o 
  19   2  -1      306.99      313.68     15.48 o 
  20   2  -1      188.11      183.65     12.23 o 
  21   2  -1      285.81      261.23     20.37 o 
  22   2  -1      312.82      296.23     22.25 o 
  23   2  -1     1444.81     1378.72     98.01 o 
  24   2  -1      437.91      414.50    103.08 o 
  25   2  -1      362.25      390.67     45.01 o 
  26   2  -1        2.38        2.86      6.83 o 
  27   2  -1      538.20      581.62     35.75 o 
  28   2  -1      480.56      519.42     33.97 o 
  29   2  -1      116.59      144.28     19.10 o 
  30   2  -1      178.93      157.98     26.10 o 
  31   2  -1       53.01       40.55     24.26 o 
  32   2  -1        4.71        3.73     19.41 o 
  33   2  -1       80.09       67.33     25.16 o 
  34   2  -1       88.07      100.83     17.71 o 
  35   2  -1       11.13        3.72     23.74 o 
  36   2  -1       12.31       32.55     17.18 o 
   0   3  -1     1326.68     1213.41     53.86 o 
   1   3  -1      633.29      619.36     13.82 o 
   2   3  -1       75.40       69.02      4.75 o 
   3   3  -1     3679.34     3674.79     38.82 o 
   4   3  -1     1036.05     1089.16     19.94 o 
   5   3  -1     2223.92     2109.74     35.66 o 
   6   3  -1     6432.78     6634.29     65.35 o 
   7   3  -1     3928.34     4011.45     77.72 o 
   8   3  -1     1647.37     1468.07     48.28 o 
   9   3  -1     1465.55     1507.07     49.92 o 
  10   3  -1      300.54      238.62     21.44 o 
  11   3  -1     4811.39     5119.49     95.99 o 
  12   3  -1     1002.64     1055.95     45.06 o 
  13   3  -1       99.42      128.68     17.29 o 
  14   3  -1     1594.78     1654.58     45.54 o 
  15   3  -1      368.73      390.57     21.82 o 
  16   3  -1       79.62      106.93     15.07 o 
  17   3  -1      638.93      615.69     34.43 o 
  18   3  -1      356.83      373.72     27.33 o 
  19   3  -1      152.70      147.93     14.95 o 
  20   3  -1     1100.69     1014.06     37.74 o 
  21   3  -1      730.22      703.63     32.34 o 
  22   3  -1      459.24      430.77     26.25 o 
  23   3  -1      230.56      234.66     20.97 o 
  24   3  -1      171.05      182.04     17.68 o 
  25   3  -1      142.02       92.98     24.77 o 
  26   3  -1      225.28      262.57     39.33 o 
  27   3  -1       19.98       49.04     22.15 o 
  28   3  -1      117.44      117.06     27.53 o 
  29   3  -1       55.78       70.47     23.99 o 
  30   3  -1        7.56       -8.33     13.71 o 
  31   3  -1       17.88       14.40      8.60 o 
  32   3  -1       29.22       40.54     11.80 o 
  33   3  -1       23.08       43.37     15.43 o 
  35   3  -1        8.08       -4.58     10.87 o 
   1   4  -1      423.94      429.26     26.29 o 
   2   4  -1      105.49       69.81     10.58 o 
   3   4  -1      283.76      295.78     11.26 o 
   4   4  -1      928.39      958.07     24.31 o 
   5   4  -1      616.58      766.35     18.82 o 
   6   4  -1      328.74      394.68     15.09 o 
   7   4  -1        2.76        4.91      3.05 o 
   8   4  -1     1439.19     1444.07     35.24 o 
   9   4  -1      472.86      462.19     23.32 o 
  10   4  -1      468.27      480.34     32.16 o 
  11   4  -1     1643.80     1568.36     58.30 o 
  12   4  -1     2035.20     2006.97     99.83 o 
  13   4  -1       26.06       51.44     20.06 o 
  14   4  -1      120.69      107.56     24.38 o 
  15   4  -1      229.78      199.76     32.09 o 
  16   4  -1      416.11      459.21     49.39 o 
  17   4  -1      204.06      166.96     32.77 o 
  18   4  -1      122.08       63.20     20.79 o 
  19   4  -1      283.08      282.86     41.21 o 
  20   4  -1       16.84       -3.89     14.90 o 
  21   4  -1       58.76       58.05      9.38 o 
  22   4  -1       92.81       88.91     26.05 o 
  23   4  -1      123.15      117.25     29.72 o 
  24   4  -1        2.19       28.93     17.83 o 
  25   4  -1      172.37      204.10     37.34 o 
  26   4  -1       93.23      108.62     27.31 o 
  27   4  -1       45.98       39.64     22.48 o 
  28   4  -1       18.10       13.17      9.84 o 
  29   4  -1       13.34       28.01     15.58 o 
  30   4  -1       32.87       50.20     23.96 o 
  31   4  -1       16.42      -16.12     16.12 o 
  32   4  -1       28.61       39.92     17.66 o 
  33   4  -1        8.87      -17.43     17.43 o 
   0   5  -1      126.78      146.30     25.13 o 
   1   5  -1     1244.20     1219.67     49.15 o 
   2   5  -1     1020.54      918.36     42.62 o 
   3   5  -1      292.99      251.64     22.62 o 
   4   5  -1      288.43      297.42     14.49 o 
   5   5  -1      113.26      131.63     10.14 o 
   6   5  -1      107.40      126.84      8.09 o 
   7   5  -1      479.83      455.18     16.13 o 
   8   5  -1      138.86      156.46      9.89 o 
   9   5  -1      649.93      658.46     21.23 o 
  10   5  -1        2.81       -0.09      3.63 o 
  11   5  -1      543.63      571.72     22.72 o 
  12   5  -1       27.15       50.32     12.34 o 
  13   5  -1      334.71      340.07     20.70 o 
  14   5  -1       13.72       12.36      7.42 o 
  15   5  -1      299.56      323.73     43.11 o 
  16   5  -1        2.73       21.04     16.82 o 
  17   5  -1       73.55       57.95     20.34 o 
  18   5  -1       30.64       26.10     16.19 o 
  19   5  -1       21.49       26.07     16.53 o 
  20   5  -1       14.87        6.62     12.52 o 
  21   5  -1       24.27       21.93     15.04 o 
  22   5  -1       25.23        7.22     12.55 o 
  23   5  -1       28.42       31.03     17.62 o 
  24   5  -1        7.35       10.13     12.10 o 
  25   5  -1       27.72       35.60     22.30 o 
  26   5  -1        6.85       52.28     23.63 o 
  27   5  -1       29.89       64.95     26.46 o 
  28   5  -1       33.40       39.88     19.28 o 
  29   5  -1       14.08       29.52     19.15 o 
  30   5  -1       64.68       60.20     30.33 o 
   1   6  -1      526.49      466.18     59.90 o 
   2   6  -1      306.04      233.36     24.66 o 
   3   6  -1        3.12       10.20     11.26 o 
   4   6  -1      138.30      112.98     19.74 o 
   5   6  -1      251.89      301.26     27.27 o 
   6   6  -1      180.41      214.96     23.88 o 
   7   6  -1       59.71       65.06      7.48 o 
   8   6  -1       12.32        7.77      4.20 o 
   9   6  -1       58.14       62.54      7.89 o 
  10   6  -1       80.68       72.98      8.93 o 
  11   6  -1        8.08       19.84      8.49 o 
  12   6  -1      155.54      159.21     12.50 o 
  13   6  -1        0.16       14.86      5.79 o 
  14   6  -1       30.09       22.47      6.91 o 
  15   6  -1       46.97       50.14     11.53 o 
  16   6  -1       30.16       34.69      9.66 o 
  17   6  -1       81.53      101.45     29.02 o 
  18   6  -1        2.03       13.56     15.62 o 
  19   6  -1       45.93       71.94     24.60 o 
  20   6  -1        1.56      -19.44     19.44 o 
  21   6  -1       14.18        6.63     11.05 o 
  22   6  -1        7.84        2.84     17.22 o 
  23   6  -1        0.90       -3.50     19.55 o 
  24   6  -1       14.30       28.58     20.36 o 
  25   6  -1       35.49       28.89     21.33 o 
  26   6  -1       27.07       71.36     28.95 o 
   0   7  -1       15.94       45.81     18.74 o 
   1   7  -1       76.42       78.70     15.49 o 
   2   7  -1       25.05       15.39      7.43 o 
   3   7  -1       28.23       12.77      7.93 o 
   4   7  -1       35.59       43.98     18.08 o 
   5   7  -1       16.92        8.79     17.19 o 
   6   7  -1        3.82       16.17      9.37 o 
   7   7  -1       28.48       36.04     13.23 o 
   8   7  -1        8.27        4.56      7.06 o 
   9   7  -1       43.47       35.85     11.39 o 
  10   7  -1      101.42       90.33     16.73 o 
  11   7  -1        5.71        8.64     19.43 o 
  12   7  -1        5.88       10.76     15.85 o 
  13   7  -1        3.23        4.11     13.16 o 
  14   7  -1        5.27       23.10     14.12 o 
  15   7  -1       11.78       27.68     17.25 o 
  16   7  -1        2.69       22.46     16.25 o 
  17   7  -1        2.84       20.17     15.21 o 
  18   7  -1        0.30      -15.56     15.56 o 
  19   7  -1        4.66       17.34     15.00 o 
  20   7  -1        8.57        4.01     13.80 o 
  21   7  -1       14.47        7.77     16.67 o 
   1   8  -1       16.08       -3.18      8.33 o 
   2   8  -1       10.26       13.18      9.60 o 
   3   8  -1       15.83        2.43      9.59 o 
   4   8  -1        2.37       -4.32     20.45 o 
   5   8  -1        0.99       -6.15     11.26 o 
   6   8  -1       17.14       -1.53     22.32 o 
   7   8  -1       30.04       31.60     18.41 o 
   8   8  -1        7.84       18.85     16.15 o 
   9   8  -1        2.72       13.03     15.10 o 
  10   8  -1       10.62        1.23     12.64 o 
  11   8  -1        0.25        0.49     16.24 o 
  12   8  -1       22.36        2.23     12.20 o 
  13   8  -1       14.77        2.44      9.90 o 
   6   0   0       11.46        7.55      3.35 o 
   8   0   0    22943.42    21144.94    326.65 o 
  10   0   0       70.06       77.52      5.56 o 
  12   0   0     7338.45     6897.72     54.59 o 
  14   0   0       23.57       41.75      6.43 o 
  16   0   0      104.22       97.86      9.26 o 
  18   0   0     1069.68      971.26     29.74 o 
  20   0   0     3229.02     2970.41     65.60 o 
  22   0   0      851.65      851.88     30.99 o 
  24   0   0     2895.11     2891.15     60.37 o 
  26   0   0      248.68      295.57     20.56 o 
  28   0   0     1896.41     2147.09     99.89 o 
  30   0   0        1.24       29.47     16.94 o 
  32   0   0     2172.32     2107.74    108.49 o 
  34   0   0        5.97       17.94     12.22 o 
  36   0   0      335.82      410.38     51.90 o 
   1   1   0     1694.55     1445.78     31.29 o 
   2   1   0     1328.67     1341.39     33.56 o 
   3   1   0    53333.28    51614.54    236.26 o 
   4   1   0    52452.63    48504.28    244.11 o 
   5   1   0     6605.95     6821.90     95.36 o 
   6   1   0      311.50      309.35     21.69 o 
   7   1   0     4211.17     4331.75     54.25 o 
   8   1   0     3097.44     2917.34     50.26 o 
   9   1   0     2791.99     2661.57     57.55 o 
  10   1   0      271.91      227.58      9.26 o 
  11   1   0      465.35      477.45     12.50 o 
  12   1   0      168.28      147.52      7.45 o 
  13   1   0      361.81      379.15     11.41 o 
  14   1   0     1496.99     1363.21     24.41 o 
  15   1   0      985.89     1184.27     23.67 o 
  16   1   0     1845.18     1908.33     33.57 o 
  17   1   0      220.63      218.95     13.99 o 
  18   1   0     1111.41      950.41     29.28 o 
  19   1   0      200.31      253.87     14.09 o 
  20   1   0      770.62      865.62     23.12 o 
  21   1   0      633.45      724.99     22.23 o 
  22   1   0      159.72      176.96     11.29 o 
  23   1   0       11.71       13.44      7.11 o 
  24   1   0        4.80       12.78      5.94 o 
  25   1   0      344.53      363.39     23.57 o 
  26   1   0       10.89        8.96      4.82 o 
  27   1   0      138.18      111.75     11.54 o 
  28   1   0      779.44      817.95     33.87 o 
  29   1   0       77.25       73.98     11.95 o 
  30   1   0        3.62        3.99      6.59 o 
  31   1   0        0.08       21.25     10.22 o 
  32   1   0       16.26       48.38     16.97 o 
  33   1   0      466.45      474.16     35.58 o 
  34   1   0       73.04       43.97     11.37 o 
  35   1   0        2.71       12.23      7.54 o 
  36   1   0       22.97       34.95     18.10 o 
  37   1   0        0.41       24.59     15.18 o 
   0   2   0      266.85      239.61      8.64 o 
   1   2   0     2349.91     2411.25     24.37 o 
   2   2   0       26.17       37.69      3.29 o 
   3   2   0      754.44      867.88     27.01 o 
   4   2   0     1507.79     1489.72     36.87 o 
   5   2   0       25.11       21.25      5.01 o 
   6   2   0      938.58      857.33     43.97 o 
   7   2   0     6119.67     5747.82    115.48 o 
   8   2   0     6309.83     6636.16    126.61 o 
   9   2   0        6.95        5.64      7.38 o 
  10   2   0        3.07       -2.43      8.40 o 
  11   2   0      139.05      175.51     16.18 o 
  12   2   0      298.41      311.45     20.34 o 
  13   2   0     2106.20     2146.14     43.45 o 
  14   2   0      548.49      581.62     29.16 o 
  15   2   0      172.19      180.04     10.44 o 
  16   2   0       86.90       87.74      7.16 o 
  17   2   0      105.28      110.36      7.92 o 
  18   2   0       19.14       16.06      3.64 o 
  19   2   0        2.90       -1.02      2.34 o 
  20   2   0        7.38        8.09      4.08 o 
  21   2   0      297.09      353.72     22.73 o 
  22   2   0       83.75       56.96     10.74 o 
  23   2   0      132.44      114.56     14.22 o 
  24   2   0      138.67      150.05     42.84 o 
  25   2   0       84.10      112.56     16.07 o 
  26   2   0       15.11        1.22      7.30 o 
  27   2   0       20.02       27.27     11.69 o 
  28   2   0       97.37      103.09     24.92 o 
  29   2   0       34.43       33.43     14.60 o 
  30   2   0      113.99       91.45     24.37 o 
  31   2   0       41.84       13.46      9.17 o 
  32   2   0       91.27      125.21     18.69 o 
  33   2   0        8.73        5.65      7.53 o 
  34   2   0       34.04       29.35     10.68 o 
  35   2   0       15.16        6.53      6.80 o 
  36   2   0        0.26       -0.42     13.24 o 
   1   3   0       44.67       19.26      3.07 o 
   2   3   0      797.97      846.76     16.22 o 
   3   3   0       63.01       79.70      5.43 o 
   4   3   0     2137.22     2479.48     29.38 o 
   5   3   0     3864.80     3652.29     50.43 o 
   6   3   0      270.31      330.84     22.15 o 
   7   3   0     3741.46     4168.14     78.17 o 
   8   3   0     8291.14     8989.90    117.95 o 
   9   3   0     2197.49     2484.22    159.07 o 
  10   3   0       63.79       98.01     24.13 o 
  11   3   0      175.38      211.78     21.20 o 
  12   3   0     3418.36     3932.72     85.75 o 
  13   3   0       27.16       25.84     14.40 o 
  14   3   0      334.11      429.17     27.57 o 
  15   3   0     1191.78     1275.49     47.35 o 
  16   3   0       84.33       85.88     10.59 o 
  17   3   0       92.17      101.60     14.27 o 
  18   3   0       97.15      135.47     11.03 o 
  19   3   0      957.71     1040.77     30.40 o 
  20   3   0      274.44      284.15     21.84 o 
  21   3   0     1009.13     1041.78     36.93 o 
  22   3   0      112.42      107.91     12.60 o 
  23   3   0       33.49       61.41     10.36 o 
  24   3   0      184.46      174.95     16.51 o 
  25   3   0      181.50      164.30     32.45 o 
  26   3   0       62.41       43.07     19.53 o 
  27   3   0       57.05       40.74     18.95 o 
  28   3   0       13.05       31.43     16.00 o 
  29   3   0        4.22        8.99     12.65 o 
  30   3   0        0.00        9.07     12.07 o 
  31   3   0       51.37       28.55     10.46 o 
  32   3   0        7.75       -2.81     10.41 o 
  33   3   0        5.49        8.94      9.87 o 
  34   3   0       17.99        7.69      9.99 o 
  35   3   0      107.80       99.41     29.06 o 
   0   4   0       80.77       98.25     18.59 o 
   1   4   0      228.65      214.56     14.16 o 
   2   4   0        4.03       -2.81      2.81 o 
   3   4   0      842.32      878.76     19.05 o 
   4   4   0      167.76      162.62     10.30 o 
   5   4   0      858.33      859.44     19.76 o 
   6   4   0     2057.78     1933.83     30.21 o 
   7   4   0      676.23      775.54     19.49 o 
   8   4   0        0.03       13.70      6.29 o 
   9   4   0       31.96       77.31     14.74 o 
  10   4   0     3541.36     3682.05     86.30 o 
  11   4   0      670.00      742.38     40.25 o 
  12   4   0      382.11      519.82     34.50 o 
  13   4   0      174.87      248.22     37.00 o 
  14   4   0     1014.62     1149.90     74.21 o 
  15   4   0       21.73        1.99     12.29 o 
  16   4   0       12.87       95.07     24.64 o 
  17   4   0      158.69      170.17     30.22 o 
  18   4   0      101.42       96.04     24.14 o 
  19   4   0        2.88       -7.66     12.44 o 
  20   4   0        6.79       29.44      6.69 o 
  21   4   0      285.85      241.62     16.93 o 
  22   4   0      176.36      134.17     30.54 o 
  23   4   0        2.95       67.21     25.06 o 
  24   4   0        1.16       65.64     26.50 o 
  25   4   0      235.72      217.11     38.16 o 
  26   4   0       23.45       56.59     20.92 o 
  27   4   0      138.48      199.72     37.81 o 
  28   4   0        3.55       29.34     20.28 o 
  29   4   0        2.46       20.42     18.01 o 
  30   4   0        0.72        5.29     13.61 o 
  31   4   0       55.10       84.37     28.80 o 
  32   4   0        2.34       36.52     21.34 o 
  33   4   0       45.79       70.67     27.37 o 
   1   5   0     1225.42     1073.34     68.99 o 
   2   5   0        0.96       39.02     12.16 o 
   3   5   0     2089.69     2056.22     63.93 o 
   4   5   0       91.96       64.57      6.90 o 
   5   5   0        1.56        7.17      3.49 o 
   6   5   0     1956.29     1995.51     32.60 o 
   7   5   0      312.49      273.52     12.74 o 
   8   5   0       38.80       50.05      6.01 o 
   9   5   0     1101.04     1023.22     24.69 o 
  10   5   0      174.39      147.11     15.07 o 
  11   5   0      946.77      844.50     73.26 o 
  12   5   0        3.19        6.74      7.28 o 
  13   5   0       71.04       64.78     11.77 o 
  14   5   0        0.07        9.31     21.05 o 
  15   5   0      452.11      431.26     26.60 o 
  16   5   0        5.44        7.87      6.08 o 
  17   5   0       26.80       43.58      8.81 o 
  18   5   0       20.53       57.26     10.16 o 
  19   5   0        5.60       12.69      7.15 o 
  20   5   0       12.24      -16.02     17.60 o 
  21   5   0       18.22      -10.47     16.61 o 
  22   5   0       22.47       30.51     14.88 o 
  23   5   0       36.13       66.69     24.45 o 
  24   5   0        7.18       36.16     18.17 o 
  25   5   0        3.93       25.38     18.20 o 
  26   5   0        0.20       15.76     17.43 o 
  27   5   0        6.87       21.58     20.49 o 
  28   5   0       30.56       76.93     27.98 o 
  29   5   0       71.49       86.01     32.26 o 
  30   5   0      270.52      397.43     59.40 o 
   0   6   0      743.31      643.85     54.68 o 
   1   6   0      457.24      494.30     34.67 o 
   2   6   0      129.33      150.63     22.06 o 
   3   6   0      138.93      189.36     21.91 o 
   4   6   0       89.56       97.37     17.29 o 
   5   6   0       44.47       61.07     14.04 o 
   6   6   0      654.69      676.80     24.22 o 
   7   6   0      428.59      492.59     21.29 o 
   8   6   0        5.63       15.82      5.55 o 
   9   6   0       35.12       42.35      5.81 o 
  10   6   0       11.78        9.27      4.27 o 
  11   6   0      307.63      347.99     19.33 o 
  12   6   0       11.30       12.66      4.31 o 
  13   6   0      108.39      112.40     11.04 o 
  14   6   0      110.44      103.94     10.64 o 
  15   6   0        6.79        9.72      5.24 o 
  16   6   0        0.01       -2.85     12.18 o 
  17   6   0       14.93       29.55     16.32 o 
  18   6   0       10.88        2.04      9.00 o 
  19   6   0        7.77       18.08     15.96 o 
  20   6   0        0.13        3.38     10.26 o 
  21   6   0        1.09        0.25      9.01 o 
  22   6   0        8.64        2.51     10.17 o 
  23   6   0        4.37        7.72     11.68 o 
  24   6   0        6.62       29.70     17.85 o 
  25   6   0       19.22       34.32     18.08 o 
  26   6   0       10.67       62.31     29.67 o 
   1   7   0        0.23        3.29     19.07 o 
   2   7   0      111.75      109.74     17.67 o 
   3   7   0       39.35       42.98     12.35 o 
   4   7   0       91.34       89.71     29.13 o 
   5   7   0       10.46        2.55      7.05 o 
   6   7   0       19.87        7.51      8.76 o 
   7   7   0        4.14        4.48     14.11 o 
   8   7   0       39.51       36.91     17.82 o 
   9   7   0       55.88       54.85     12.92 o 
  10   7   0       54.88       73.97     14.02 o 
  11   7   0        8.32       16.29     10.00 o 
  12   7   0       16.08       11.75     11.22 o 
  13   7   0      194.70      168.31     35.91 o 
  14   7   0       50.28       68.14     24.02 o 
  15   7   0        1.39        9.33      9.85 o 
  16   7   0        3.26       21.73     18.54 o 
  17   7   0        6.22       10.76     14.81 o 
  18   7   0        1.69       -9.42     13.95 o 
  19   7   0        6.11        4.41     17.62 o 
  20   7   0        4.99       -4.51     12.88 o 
  21   7   0        1.44       -2.91     11.80 o 
   0   8   0      166.49      185.10     35.04 o 
   1   8   0       10.99       20.95     11.12 o 
   2   8   0       15.48       15.60      8.92 o 
   3   8   0       10.36       16.49      7.40 o 
   4   8   0        3.00       21.68     15.91 o 
   5   8   0       22.39       58.38     14.47 o 
   6   8   0        1.24       -7.06     16.39 o 
   7   8   0       18.29        5.75     13.68 o 
   8   8   0        8.70        3.40     12.39 o 
   9   8   0        7.99        3.72     13.09 o 
  10   8   0       23.81       18.28     20.39 o 
  11   8   0        3.01        6.85     16.97 o 
  12   8   0        1.86       32.51     19.60 o 
  13   8   0       14.99       22.06     19.62 o 
   8   0   1      909.69      846.80     31.38 o 
  10   0   1      214.37      204.82     12.35 o 
  12   0   1     1158.27     1101.24     25.75 o 
  14   0   1      403.74      324.01     15.33 o 
  16   0   1      622.30      478.57     22.19 o 
  18   0   1     2932.03     2931.82     51.86 o 
  20   0   1      408.45      460.52     26.64 o 
  22   0   1     2123.37     2152.13     60.48 o 
  24   0   1      469.61      502.63     25.48 o 
  26   0   1      724.25      663.37     30.48 o 
  28   0   1      776.26      680.34     39.59 o 
  30   0   1       27.30       12.51     11.16 o 
  32   0   1      439.26      509.83     54.67 o 
  34   0   1       58.59       70.30     23.33 o 
  36   0   1       97.01       92.65     26.33 o 
   0   1   1    24874.02    23156.30    111.21 o 
   1   1   1     4765.41     4439.60     50.84 o 
   3   1   1    16946.10    16980.13    134.24 o 
   4   1   1    43282.14    40818.71    221.56 o 
   5   1   1     6206.85     6260.11     91.57 o 
   6   1   1     5838.76     5579.80    119.43 o 
   7   1   1     2813.66     2982.20     43.75 o 
   8   1   1     9456.78     9529.28     97.42 o 
   9   1   1     2034.09     2108.72     30.32 o 
  10   1   1     1293.07     1262.08     20.64 o 
  11   1   1      612.48      567.03     14.71 o 
  12   1   1        8.97        8.88      2.27 o 
  13   1   1      524.14      490.19     17.36 o 
  14   1   1      570.58      637.56     16.82 o 
  15   1   1     4817.99     4786.96     46.69 o 
  16   1   1      546.51      510.26     17.55 o 
  17   1   1      621.11      620.85     19.72 o 
  18   1   1      279.66      285.84     16.53 o 
  19   1   1     2056.22     1971.26     38.72 o 
  20   1   1      198.87      215.24     11.89 o 
  21   1   1      404.33      376.38     15.84 o 
  22   1   1        2.61        1.32      3.47 o 
  23   1   1        7.70        4.43      4.01 o 
  24   1   1      236.47      217.92     17.12 o 
  25   1   1       32.72       46.39      9.43 o 
  26   1   1       17.96        9.20     10.89 o 
  27   1   1       38.20       39.59      7.21 o 
  28   1   1       99.85       87.26     10.43 o 
  29   1   1      119.11      129.68     15.14 o 
  30   1   1      159.94      161.38     17.20 o 
  31   1   1      342.79      370.34     31.69 o 
  32   1   1      600.14      581.48     39.04 o 
  33   1   1      274.14      302.64     28.96 o 
  34   1   1       14.33       23.36     10.49 o 
  35   1   1       28.53       32.76     11.99 o 
  36   1   1       72.06       81.20     23.67 o 
  37   1   1        9.94        7.25     12.19 o 
   1   2   1     2486.64     2361.01     18.21 o 
   2   2   1     2588.73     2507.38     25.89 o 
   3   2   1     2825.18     2810.70     35.80 o 
   4   2   1     3729.95     3739.69     84.77 o 
   5   2   1     7079.52     6962.56    119.26 o 
   6   2   1     5367.52     5130.69    105.59 o 
   7   2   1     1937.37     2182.15     70.55 o 
   8   2   1     4735.66     4875.92    108.45 o 
   9   2   1     2471.07     2515.03     80.58 o 
  10   2   1      235.17      230.18     26.32 o 
  11   2   1     2954.28     3064.52     60.22 o 
  12   2   1     1343.46     1505.00     85.99 o 
  13   2   1     1256.77     1259.11     26.68 o 
  14   2   1      102.07       96.24      7.19 o 
  15   2   1     1028.85     1080.94     22.22 o 
  16   2   1      438.83      447.07     14.93 o 
  17   2   1      194.83      192.24     10.12 o 
  18   2   1       63.25       67.37      6.29 o 
  19   2   1      306.30      316.21     13.80 o 
  20   2   1      190.96      172.98     12.70 o 
  21   2   1      286.07      275.22     16.65 o 
  22   2   1      313.55      296.72     33.23 o 
  23   2   1     1445.06     1493.98     48.25 o 
  24   2   1      438.70      479.05     28.71 o 
  25   2   1      362.15      345.35     44.09 o 
  26   2   1        2.02        0.81      5.27 o 
  27   2   1      538.25      603.12     48.65 o 
  28   2   1      481.72      502.95     45.63 o 
  29   2   1      117.46      118.23     23.07 o 
  30   2   1      178.33      157.00     20.14 o 
  31   2   1       53.70       46.56     11.95 o 
  32   2   1        4.62       -0.26      5.86 o 
  33   2   1       79.38       88.70     16.31 o 
  34   2   1       88.87       84.59     16.74 o 
  35   2   1       10.97       22.27     10.78 o 
  36   2   1       12.55      -11.30     14.17 o 
   0   3   1     1312.74     1328.38     26.37 o 
   1   3   1      638.27      607.20     13.14 o 
   2   3   1       76.13       73.19      5.85 o 
   3   3   1     3682.28     3668.81     43.78 o 
   4   3   1     1038.43     1083.01     27.05 o 
   5   3   1     2228.64     2111.16     47.14 o 
   6   3   1     6419.77     6626.22     68.65 o 
   7   3   1     3908.86     3958.97     75.66 o 
   8   3   1     1647.58     1578.05     49.05 o 
   9   3   1     1468.34     1435.59     48.46 o 
  10   3   1      300.27      253.32     32.99 o 
  11   3   1     4827.86     5228.12    135.22 o 
  12   3   1      998.36     1087.76     63.98 o 
  13   3   1       95.07      118.68     24.44 o 
  14   3   1     1599.06     1596.99     51.55 o 
  15   3   1      364.28      404.59     35.77 o 
  16   3   1       80.11      109.83     17.77 o 
  17   3   1      640.71      622.36     24.97 o 
  18   3   1      355.69      355.92     16.46 o 
  19   3   1      154.54      166.42     11.83 o 
  20   3   1     1092.72     1053.36     33.78 o 
  21   3   1      725.73      701.86     31.29 o 
  22   3   1      460.94      454.63     23.51 o 
  23   3   1      227.09      266.12     18.43 o 
  24   3   1      173.29      182.52     24.76 o 
  25   3   1      141.95      116.88     27.01 o 
  26   3   1      224.80      257.97     39.04 o 
  27   3   1       20.03      -15.26     16.16 o 
  28   3   1      116.71       67.42     22.13 o 
  29   3   1       56.63       55.44     20.90 o 
  31   3   1       17.88       20.25     11.99 o 
  32   3   1       29.56       23.65     14.28 o 
  33   3   1       23.02       28.10     13.87 o 
  34   3   1       23.66       27.98     10.50 o 
  35   3   1        8.03       27.71     11.58 o 
   1   4   1      424.96      440.50     13.94 o 
   2   4   1      106.03       95.50      6.69 o 
   3   4   1      283.80      288.46     11.57 o 
   4   4   1      927.89      927.44     24.25 o 
   5   4   1      613.43      755.88     18.47 o 
   6   4   1      333.57      384.38     13.56 o 
   7   4   1        3.05        6.63      3.88 o 
   8   4   1     1429.05     1396.53     36.71 o 
   9   4   1      474.92      463.45     21.59 o 
  10   4   1      467.84      461.41     38.01 o 
  11   4   1     1644.08     1585.70     45.28 o 
  12   4   1     2028.86     1971.05     43.54 o 
  13   4   1       26.31       22.41     14.03 o 
  14   4   1      119.04       77.53     21.82 o 
  15   4   1      230.04      183.93     31.76 o 
  16   4   1      414.48      488.42     50.20 o 
  17   4   1      203.86      190.48     32.35 o 
  18   4   1      121.15       79.69     23.85 o 
  19   4   1      284.89      269.49     15.76 o 
  20   4   1       15.99       12.54      3.84 o 
  21   4   1       59.35       54.38      7.10 o 
  22   4   1       92.16      137.24     30.94 o 
  23   4   1      123.16      154.31     33.70 o 
  24   4   1        2.22       30.09     22.83 o 
  25   4   1      173.44      203.56     37.75 o 
  26   4   1       91.82      100.82     25.86 o 
  27   4   1       45.83       55.56     21.95 o 
  28   4   1       18.37       55.82     23.48 o 
  29   4   1       13.56        4.77     11.88 o 
  30   4   1       32.51       37.85     20.67 o 
  31   4   1       16.52       41.02     23.15 o 
  32   4   1       28.53       80.27     28.18 o 
   0   5   1      125.18      141.86     23.99 o 
   1   5   1     1245.71     1157.81     46.28 o 
   2   5   1     1021.08      918.23     47.50 o 
   3   5   1      294.49      280.52     13.95 o 
   4   5   1      289.18      304.03     13.42 o 
   5   5   1      111.98      141.54      9.27 o 
   6   5   1      106.41      117.64      8.64 o 
   7   5   1      474.63      464.75     16.17 o 
   8   5   1      138.25      136.22      9.19 o 
   9   5   1      649.03      655.48     19.98 o 
  10   5   1        3.00        4.59      4.98 o 
  11   5   1      547.01      589.28     24.73 o 
  12   5   1       26.81       46.02     11.02 o 
  13   5   1      331.16      323.56     22.69 o 
  14   5   1       13.80        6.20      5.09 o 
  15   5   1      301.78      290.85     20.21 o 
  16   5   1        2.74       13.01      5.43 o 
  17   5   1       71.60       64.23     11.85 o 
  18   5   1       31.12       32.21      6.56 o 
  19   5   1       21.41       44.03     21.16 o 
  20   5   1       14.62       26.73     14.31 o 
  21   5   1       24.73       37.86     20.95 o 
  22   5   1       25.62       66.52     23.97 o 
  23   5   1       28.07       15.24     18.93 o 
  24   5   1        7.17        9.36     11.08 o 
  25   5   1       27.68       35.13     20.17 o 
  26   5   1        6.97        0.81     10.34 o 
  27   5   1       30.31        1.20      9.84 o 
  28   5   1       33.01       13.03     17.36 o 
  29   5   1       14.34       18.78     18.01 o 
  30   5   1       65.05      113.68     32.72 o 
   1   6   1      522.45      488.99     33.37 o 
   2   6   1      304.72      294.44     26.07 o 
   3   6   1        3.38       13.97      9.05 o 
   4   6   1      138.14      143.24     19.14 o 
   5   6   1      255.17      306.50     20.22 o 
   6   6   1      180.13      191.39     12.06 o 
   7   6   1       59.02       65.43      7.47 o 
   8   6   1       12.88       11.61      3.92 o 
   9   6   1       58.29       71.85      7.76 o 
  10   6   1       80.52       83.09     10.41 o 
  11   6   1        7.90       10.06      4.20 o 
  12   6   1      156.08      178.57     14.31 o 
  13   6   1        0.18        6.64      4.36 o 
  14   6   1       30.05       39.79      6.74 o 
  15   6   1       46.38       44.69      7.28 o 
  16   6   1       29.76        7.40     13.16 o 
  17   6   1       81.45       92.84     24.84 o 
  18   6   1        2.11      -14.57     14.57 o 
  19   6   1       45.53       60.68     23.64 o 
  20   6   1        1.57       -4.21     13.86 o 
  21   6   1       14.31       -4.78     13.03 o 
  22   6   1        7.86       99.46     30.74 o 
  23   6   1        0.90      -20.66     20.66 o 
  24   6   1       14.42       25.57     19.33 o 
  25   6   1       35.47       27.86     19.62 o 
  26   6   1       27.33       31.51     21.41 o 
   0   7   1       15.59       30.83     16.38 o 
   1   7   1       76.96       73.79     15.28 o 
   2   7   1       25.09       13.59     11.07 o 
   3   7   1       28.16       20.40      9.24 o 
   4   7   1       36.13       31.76      9.89 o 
   5   7   1       16.91       10.60      7.07 o 
   6   7   1        3.97        9.00      7.20 o 
   7   7   1       28.43       18.51      8.04 o 
   8   7   1        8.38        4.61     11.66 o 
   9   7   1       43.13       48.46     19.82 o 
  10   7   1      102.24       94.63     15.84 o 
  11   7   1        5.62       13.97     14.69 o 
  12   7   1        5.82       20.48     18.14 o 
  13   7   1        3.22       34.50     17.14 o 
  14   7   1        5.45        4.49     12.37 o 
  15   7   1       11.77        9.24     17.69 o 
  16   7   1        2.80        0.15     13.76 o 
  17   7   1        2.81       -3.24     15.86 o 
  18   7   1        0.28        2.54     15.40 o 
  19   7   1        4.59        1.61     11.81 o 
  20   7   1        8.62       -0.06     11.39 o 
  21   7   1       14.40        1.11      9.81 o 
   1   8   1       16.18       39.90     12.27 o 
   2   8   1       10.04        9.46      8.62 o 
   3   8   1       15.98       18.39     23.88 o 
   4   8   1        2.39       -8.70      8.70 o 
   5   8   1        1.02       -1.76      7.00 o 
   6   8   1       17.39        9.93     12.48 o 
   7   8   1       29.82       21.25     16.12 o 
   8   8   1        7.81        0.50     12.97 o 
   9   8   1        2.71        4.43     12.89 o 
  10   8   1       10.60       13.55     19.43 o 
  11   8   1        0.23       -9.83     12.28 o 
  12   8   1       22.38        1.90     12.79 o 
  13   8   1       14.73       16.81     15.99 o 
   8   0   2     1827.31     1789.19     45.59 o 
  10   0   2      275.96      237.89     13.81 o 
  12   0   2      371.08      281.15     16.35 o 
  14   0   2      575.11      604.10     20.99 o 
  16   0   2     1245.58     1189.95     31.49 o 
  18   0   2       14.94       18.25      5.12 o 
  20   0   2      129.53      137.27     15.09 o 
  22   0   2       35.22       22.70      8.59 o 
  24   0   2       71.28       66.62     11.38 o 
  26   0   2      444.59      421.77     32.58 o 
  28   0   2       72.51       73.74     14.33 o 
  30   0   2       83.11       71.46     14.58 o 
  32   0   2      502.41      525.31     56.20 o 
  34   0   2       61.97      113.82     29.41 o 
  36   0   2      235.52      195.60     37.20 o 
   1   1   2     7007.00     6841.97     73.86 o 
   2   1   2    43751.55    41668.09    197.96 o 
   3   1   2     2306.08     2516.37     53.15 o 
   4   1   2      118.37       74.98     10.08 o 
   5   1   2      378.53      348.43     21.87 o 
   6   1   2       45.79       39.31      5.33 o 
   7   1   2     1872.44     1849.35     33.95 o 
   8   1   2     1501.87     1583.90     21.07 o 
   9   1   2      140.17      148.77      7.46 o 
  10   1   2     3176.36     3314.81     32.42 o 
  11   1   2     1232.77     1204.99     19.16 o 
  12   1   2     1022.52     1055.33     25.77 o 
  13   1   2      671.60      660.33     16.44 o 
  14   1   2      608.26      619.47     16.27 o 
  15   1   2      183.84      192.69      9.52 o 
  16   1   2      593.86      602.58     18.65 o 
  17   1   2      562.56      666.58     20.27 o 
  18   1   2      754.84      859.99     27.98 o 
  19   1   2      377.69      443.75     21.06 o 
  20   1   2      585.24      523.53     23.41 o 
  21   1   2       42.92       67.74      7.90 o 
  22   1   2      100.43      100.99      8.60 o 
  23   1   2      190.05      248.85     13.88 o 
  24   1   2      281.87      248.59     18.70 o 
  25   1   2      158.33      141.92     14.64 o 
  26   1   2       20.37       25.95      7.17 o 
  27   1   2       57.38       22.41      7.52 o 
  28   1   2       44.54       29.68      7.02 o 
  29   1   2       42.71       61.05     11.63 o 
  30   1   2       75.71       95.57     13.33 o 
  31   1   2       93.98      168.19     33.27 o 
  32   1   2      268.86      335.56     33.93 o 
  33   1   2       18.30       31.65     15.39 o 
  34   1   2       12.13       20.00      9.70 o 
  35   1   2       34.12       38.70     12.34 o 
  36   1   2        5.51       13.16     10.36 o 
  37   1   2        0.75       -3.02      8.11 o 
   0   2   2     3237.39     3078.49     46.31 o 
   1   2   2      445.49      423.51      9.33 o 
   2   2   2     1444.77     1487.37     40.25 o 
   3   2   2    10101.08     9735.42    126.34 o 
   4   2   2    11755.45    11224.76     81.02 o 
   5   2   2      616.31      629.84     18.54 o 
   6   2   2     1400.01     1296.16     32.81 o 
   7   2   2    11324.92    11482.43    162.74 o 
   8   2   2    13680.97    14619.38    187.21 o 
   9   2   2     1991.31     2006.82     71.53 o 
  10   2   2     2452.90     2116.36     76.20 o 
  11   2   2     3929.98     4143.68     93.22 o 
  12   2   2     2719.46     2932.82     60.13 o 
  13   2   2      102.86      110.44     11.49 o 
  14   2   2     1195.86     1102.55     21.82 o 
  15   2   2      150.69      145.69      8.08 o 
  16   2   2       18.01       18.00      3.30 o 
  17   2   2       77.52       58.79      5.67 o 
  18   2   2     1669.60     1663.48     29.50 o 
  19   2   2      168.88      180.25     13.03 o 
  20   2   2      638.13      674.54     24.42 o 
  21   2   2     1194.96     1133.84     32.62 o 
  22   2   2      674.60      680.89     25.79 o 
  23   2   2      818.01      748.46     33.76 o 
  24   2   2     2364.23     2426.92     61.60 o 
  25   2   2      296.56      330.41     28.42 o 
  26   2   2        8.29       13.55      8.13 o 
  27   2   2      112.84       86.00     19.92 o 
  28   2   2      142.69      175.32     27.66 o 
  29   2   2      100.04       76.04     14.29 o 
  30   2   2       57.57       67.64     13.66 o 
  31   2   2       10.16       10.42      7.00 o 
  32   2   2        7.54       -8.08      8.59 o 
  33   2   2       26.08       43.42     12.45 o 
  34   2   2       18.77       29.28     10.52 o 
  35   2   2       13.83       17.47      9.15 o 
  36   2   2       10.72       15.08      9.51 o 
   1   3   2     1283.14     1342.91     18.10 o 
   2   3   2     1070.04     1073.83     20.45 o 
   3   3   2      325.43      371.96     10.90 o 
   4   3   2      424.05      421.80     24.65 o 
   5   3   2     4308.65     4393.54     69.64 o 
   6   3   2      780.26      788.58     24.43 o 
   7   3   2      379.28      357.02     18.12 o 
   8   3   2      874.23      909.80     47.43 o 
   9   3   2     5825.64     6134.08    108.34 o 
  10   3   2      210.33      238.77     16.08 o 
  11   3   2      320.55      516.94     43.44 o 
  12   3   2      490.71      407.81     37.92 o 
  13   3   2      666.61      632.03     49.52 o 
  14   3   2      328.91      300.27     22.30 o 
  15   3   2      129.17      102.23      9.04 o 
  16   3   2      401.83      385.94     19.51 o 
  17   3   2      538.95      485.85     15.51 o 
  18   3   2      947.02      885.07     39.69 o 
  19   3   2      212.48      228.97     12.16 o 
  20   3   2      416.06      434.45     17.58 o 
  21   3   2     1963.52     1804.80     95.43 o 
  22   3   2      882.89      854.44     40.82 o 
  23   3   2      402.12      377.37     20.07 o 
  24   3   2        1.73       10.41      4.28 o 
  25   3   2      140.54      175.46     33.26 o 
  26   3   2       65.98       73.54     24.44 o 
  27   3   2      484.22      457.39     53.23 o 
  28   3   2       53.81       69.86     24.22 o 
  32   3   2        6.01        7.68     10.71 o 
  33   3   2       14.84       11.47     11.75 o 
  34   3   2       41.11       45.78     13.79 o 
  35   3   2        1.20       11.04     19.28 o 
   0   4   2      316.12      324.53     21.06 o 
   1   4   2       10.06        6.92      3.02 o 
   2   4   2       65.87       50.95      4.71 o 
   3   4   2      299.65      282.91     11.49 o 
   4   4   2      393.40      450.82     13.56 o 
   5   4   2       27.24       33.52      7.95 o 
   6   4   2      389.10      472.58     16.54 o 
   7   4   2      181.93      185.66     13.72 o 
   8   4   2      198.03      220.04     14.85 o 
   9   4   2      108.37      117.01     28.81 o 
  10   4   2      665.11      645.94     24.38 o 
  11   4   2      140.77      116.78     10.52 o 
  12   4   2      183.31      180.13     12.51 o 
  13   4   2       56.09       46.99      8.73 o 
  14   4   2      473.24      432.62     20.31 o 
  15   4   2       56.52       69.86      8.00 o 
  16   4   2        2.91       11.68      3.63 o 
  17   4   2      114.57      111.51      6.42 o 
  18   4   2      295.67      294.37     28.75 o 
  19   4   2       55.34       62.62     21.61 o 
  20   4   2      199.75      235.82     37.14 o 
  21   4   2       83.75       86.34     24.03 o 
  22   4   2      349.36      362.44     48.04 o 
  23   4   2       36.71       24.15     15.30 o 
  24   4   2      253.18      239.26     39.63 o 
  25   4   2        4.50        5.96     11.61 o 
  26   4   2       22.78       24.18     17.38 o 
  27   4   2      100.26      106.80     28.37 o 
  28   4   2      110.19      123.20     30.33 o 
  29   4   2       19.60       33.53     19.48 o 
  30   4   2        6.18       17.31     20.72 o 
   1   5   2      465.06      497.66     23.91 o 
   2   5   2       62.08       69.50      7.79 o 
   3   5   2      161.69      173.59     11.32 o 
   4   5   2      327.28      353.34     20.71 o 
   5   5   2      476.19      448.41     16.16 o 
   6   5   2       19.63       28.10      6.59 o 
   7   5   2       28.98       30.44      6.98 o 
   8   5   2       35.18       31.97      4.77 o 
   9   5   2       52.29       71.29      7.05 o 
  10   5   2       40.82       59.14      7.34 o 
  11   5   2      111.70      130.32     11.94 o 
  12   5   2       81.32       67.68     11.49 o 
  13   5   2       50.68       29.59     11.30 o 
  14   5   2        0.86        4.32      5.56 o 
  15   5   2       15.99       25.16      6.14 o 
  16   5   2       41.32       42.29      6.98 o 
  17   5   2       18.37       17.37      4.57 o 
  18   5   2       11.82        5.64      2.75 o 
  19   5   2       78.55       63.97     22.10 o 
  20   5   2       13.11       54.96     20.56 o 
  21   5   2       28.73       51.66     21.30 o 
  22   5   2       65.01       87.34     27.62 o 
  23   5   2       17.59        7.75     14.99 o 
  24   5   2       39.39       96.08     30.36 o 
  25   5   2      133.67      174.73     39.37 o 
  26   5   2       15.91       60.39     25.98 o 
  27   5   2        6.70       -8.63     13.93 o 
  28   5   2        4.67      -15.91     16.41 o 
  29   5   2       46.57       77.44     30.66 o 
  30   5   2       19.18       72.07     27.00 o 
   0   6   2      424.86      440.48     44.68 o 
   1   6   2       15.33       32.07     12.18 o 
   2   6   2      555.48      562.20     35.27 o 
   3   6   2      446.73      396.16     29.73 o 
   4   6   2      395.91      368.62     28.49 o 
   5   6   2      128.37      128.44     12.18 o 
   6   6   2       80.87       80.91      9.50 o 
   7   6   2       55.89       46.30      6.92 o 
   8   6   2        3.39        0.80      4.50 o 
   9   6   2       35.49       27.76      4.63 o 
  10   6   2        6.23       -0.84      7.07 o 
  11   6   2       19.18       17.65      5.23 o 
  12   6   2       41.52       20.30     12.36 o 
  13   6   2       46.94       36.21     19.09 o 
  14   6   2       70.14       59.41     10.24 o 
  15   6   2       38.99       68.32     22.98 o 
  16   6   2       14.96       21.52     15.91 o 
  17   6   2       16.08       21.71     16.01 o 
  18   6   2        9.86       -2.58     10.79 o 
  19   6   2       17.53        9.15     11.60 o 
  20   6   2        0.12       -5.10     11.85 o 
  21   6   2       13.54       -7.12     16.34 o 
  22   6   2        6.16        2.93     13.95 o 
  23   6   2        6.55       12.29     12.97 o 
  24   6   2        6.01       13.65     15.85 o 
  25   6   2        9.40       -5.69     15.01 o 
  26   6   2       10.08       31.63     23.44 o 
   1   7   2       36.14       52.69     13.71 o 
   2   7   2        0.34       15.60      9.64 o 
   3   7   2       25.70       11.27      7.25 o 
   4   7   2       41.07       53.29     16.54 o 
   5   7   2       63.19       79.80     15.38 o 
   6   7   2      143.95      130.64     18.40 o 
   7   7   2      143.71      154.22     19.92 o 
   8   7   2       58.82       58.54     13.26 o 
   9   7   2        0.57       -0.62      7.34 o 
  10   7   2       17.10        6.71      9.58 o 
  11   7   2        6.27       -3.24     12.54 o 
  12   7   2       66.22       90.45     27.05 o 
  13   7   2       19.59       52.96     22.72 o 
  14   7   2       40.55       12.53     15.22 o 
  15   7   2        2.57       24.79     19.71 o 
  16   7   2        5.33        5.04     13.64 o 
  17   7   2       24.97        7.79     10.92 o 
  18   7   2       17.05       22.48     18.05 o 
  19   7   2        6.25        6.42     10.94 o 
  20   7   2       18.18       17.21     17.13 o 
  21   7   2       20.03       34.03     22.63 o 
   0   8   2        8.74        0.65     11.25 o 
   1   8   2       12.74       17.35      9.04 o 
   2   8   2        1.01        1.12      7.14 o 
   3   8   2       22.26       23.31     11.13 o 
   4   8   2       34.23       19.66     10.12 o 
   5   8   2       11.77        3.89     10.46 o 
   6   8   2        4.59       -1.31     10.37 o 
   7   8   2       13.58       42.28     20.52 o 
   8   8   2        0.94        1.91     13.73 o 
   9   8   2       27.87       39.15     20.75 o 
  10   8   2       21.44        9.43     16.34 o 
  11   8   2       24.63       24.75     17.77 o 
  12   8   2       32.96       17.60     16.23 o 
  13   8   2        7.07       -3.25     12.79 o 
   6   0   3     2486.92     2731.18     34.03 o 
   8   0   3     7721.02     6890.44     89.35 o 
  10   0   3     7516.42     7391.36    102.81 o 
  12   0   3     1609.33     1612.58     38.52 o 
  14   0   3     4760.68     4880.28    145.32 o 
  16   0   3     2005.32     2086.80     42.25 o 
  18   0   3      282.67      328.64     18.08 o 
  20   0   3      835.03      896.35     31.11 o 
  22   0   3       79.68       81.20     12.69 o 
  24   0   3       26.75       22.57      6.92 o 
  26   0   3        3.35       22.82      8.70 o 
  28   0   3      131.83      142.87     19.70 o 
  30   0   3      242.81      251.19     26.20 o 
  32   0   3       50.18        6.27     13.73 o 
  34   0   3       35.42       43.43     18.55 o 
  36   0   3       90.32      101.45     28.02 o 
   0   1   3    21884.11    22469.66    127.89 o 
   1   1   3    12887.18    12724.16     80.17 o 
   2   1   3    14049.59    13344.44    237.19 o 
   3   1   3    18216.89    17480.95    143.31 o 
   4   1   3    16689.87    16449.21    144.20 o 
   5   1   3     3110.38     3269.41     68.21 o 
   6   1   3     1223.69     1196.60     51.08 o 
   7   1   3     2370.59     2315.57     36.07 o 
   8   1   3     1747.02     1803.56     48.07 o 
   9   1   3     1913.89     1859.85     31.91 o 
  10   1   3      942.98      858.39     28.40 o 
  11   1   3     1706.62     1741.02     25.48 o 
  12   1   3      161.06      149.11      7.07 o 
  13   1   3     3796.61     3636.56     66.70 o 
  14   1   3      753.37      702.18     15.92 o 
  15   1   3      802.25      813.62     26.43 o 
  16   1   3     1478.82     1417.51     43.82 o 
  17   1   3     2107.92     1956.59     53.73 o 
  18   1   3        0.05        7.81      3.75 o 
  19   1   3      404.98      362.12     33.17 o 
  20   1   3      492.83      544.44     35.60 o 
  21   1   3      107.90      102.08      8.46 o 
  22   1   3       73.90       77.95      7.62 o 
  23   1   3      160.75      162.71     11.17 o 
  24   1   3      130.38      130.87     11.57 o 
  25   1   3       14.35       31.97     13.79 o 
  26   1   3      224.79      221.39     25.59 o 
  27   1   3       21.41       10.32      6.50 o 
  28   1   3       33.77       44.37      8.16 o 
  29   1   3      741.38      789.55     36.81 o 
  30   1   3      109.34      148.85     20.68 o 
  31   1   3       45.37       28.85     18.65 o 
  32   1   3      125.86      133.08     19.93 o 
  33   1   3       91.72      103.87     18.76 o 
  34   1   3       38.24       47.07     12.70 o 
  35   1   3       23.90       18.92     10.19 o 
  36   1   3       85.85       81.04     17.21 o 
  37   1   3       49.46       50.64     13.92 o 
   1   2   3      903.11      801.76     14.07 o 
   2   2   3     3639.01     3624.34     77.91 o 
   3   2   3     6838.86     6754.70     85.82 o 
   4   2   3       56.25       64.17     10.67 o 
   5   2   3      615.85      677.29     18.07 o 
   6   2   3     2207.71     2363.67     30.56 o 
   7   2   3     3792.16     3637.65     91.77 o 
   8   2   3    12344.25    13106.28    178.46 o 
   9   2   3      136.61      128.43     23.51 o 
  10   2   3     2027.25     2180.44     47.19 o 
  11   2   3      645.88      627.52     42.08 o 
  12   2   3      947.78      973.68     33.24 o 
  13   2   3      402.10      424.99     12.11 o 
  14   2   3      979.78      984.75     36.12 o 
  15   2   3      378.59      369.09     11.75 o 
  16   2   3      196.95      208.54      9.34 o 
  17   2   3       20.04        8.89      3.08 o 
  18   2   3      147.06      132.99      8.21 o 
  19   2   3      103.05      106.99      9.19 o 
  20   2   3      454.11      489.69     20.13 o 
  21   2   3      650.24      725.81     25.17 o 
  22   2   3      383.06      406.84     19.57 o 
  23   2   3       31.96       30.02      9.27 o 
  24   2   3      603.86      592.09     34.34 o 
  25   2   3      642.25      714.92     39.23 o 
  26   2   3      200.17      210.58     22.51 o 
  27   2   3       79.06       83.71     19.92 o 
  28   2   3        3.96        8.71     18.53 o 
  29   2   3        9.16        1.18      7.49 o 
  30   2   3       17.63       -4.64      7.68 o 
  31   2   3       43.60       34.42     29.40 o 
  32   2   3       37.17       34.08     12.15 o 
  33   2   3       30.20       31.23     18.05 o 
  34   2   3       51.30       61.92     16.39 o 
  35   2   3       22.80       13.86      8.85 o 
  36   2   3       16.97       35.71     11.88 o 
   0   3   3     4042.23     4350.55     68.92 o 
   1   3   3     1677.98     1687.85     20.89 o 
   2   3   3      300.68      303.19     11.13 o 
   3   3   3     1199.42     1216.82     19.79 o 
   4   3   3      387.97      426.25     15.14 o 
   5   3   3      750.26      760.79     30.38 o 
   6   3   3      284.94      372.59     40.70 o 
   7   3   3     7319.80     7551.92     77.34 o 
   8   3   3     1920.38     2133.06     67.11 o 
   9   3   3     4143.33     4505.73     97.21 o 
  10   3   3     1966.99     1846.77    102.29 o 
  11   3   3      452.80      434.19     17.38 o 
  12   3   3      466.75      651.28     50.69 o 
  13   3   3      123.35       79.03     17.38 o 
  14   3   3      893.17      887.32     37.71 o 
  15   3   3      275.24      249.67     20.81 o 
  16   3   3      406.40      384.42     25.57 o 
  17   3   3      147.26      172.32     18.31 o 
  18   3   3      371.31      411.82     22.52 o 
  19   3   3      120.35      115.97     15.47 o 
  20   3   3      246.05      267.46     23.48 o 
  21   3   3      143.07      127.02     16.96 o 
  22   3   3      178.68      161.57     31.68 o 
  23   3   3      539.67      498.73     53.67 o 
  24   3   3      191.50      258.91     40.48 o 
  25   3   3      733.25      870.24     71.49 o 
  26   3   3      119.24      128.45     29.18 o 
  32   3   3        1.65        0.89      7.88 o 
  33   3   3       12.04        7.35      8.24 o 
  34   3   3        3.90        7.14      8.58 o 
   1   4   3      741.81      730.15     17.04 o 
   2   4   3      363.65      340.37     11.82 o 
   3   4   3      159.11      193.05      9.86 o 
   4   4   3      558.02      613.35     15.12 o 
   5   4   3      741.85      781.73     19.74 o 
   6   4   3     1540.60     1494.76     38.14 o 
   7   4   3      236.85      238.63     14.99 o 
   8   4   3     1280.02     1267.03     33.44 o 
   9   4   3      212.42      242.15     14.56 o 
  10   4   3      243.76      254.74     14.67 o 
  11   4   3       40.61       32.94      6.11 o 
  12   4   3      125.09      100.71      8.63 o 
  13   4   3      107.95      384.35    700.83 o 
  14   4   3      119.35      124.05     29.14 o 
  15   4   3      314.68      287.51     38.66 o 
  16   4   3       39.12       21.90      7.86 o 
  17   4   3      221.59      211.83     21.30 o 
  18   4   3      242.67      194.79     27.13 o 
  19   4   3       22.25       32.58     17.44 o 
  20   4   3      126.58      158.50     32.33 o 
  21   4   3        0.42       18.85     16.53 o 
  22   4   3       16.11       18.80     19.34 o 
  23   4   3      125.26      209.02     38.66 o 
  24   4   3       30.20       36.20     17.78 o 
  25   4   3       53.91       66.11     23.28 o 
  26   4   3       22.78       59.59     22.50 o 
  27   4   3       36.24       19.14     15.22 o 
  28   4   3       16.86        4.89     13.95 o 
  29   4   3       51.53       60.74     22.41 o 
   0   5   3      248.22      175.39     27.79 o 
   1   5   3     1219.45     1258.54     46.61 o 
   2   5   3      449.60      458.17     23.29 o 
   3   5   3       18.77       24.23      5.17 o 
   4   5   3      138.23      133.84      9.51 o 
   5   5   3      623.39      649.56     19.75 o 
   6   5   3      155.64      125.83     10.67 o 
   7   5   3      717.59      675.60     18.88 o 
   8   5   3       77.16       69.21      6.55 o 
   9   5   3      244.38      236.88     13.12 o 
  10   5   3       69.18       78.22      7.92 o 
  11   5   3      263.25      252.26     18.98 o 
  12   5   3      152.19      156.23     14.38 o 
  13   5   3      277.53      313.48     26.25 o 
  14   5   3       51.88       77.28      9.38 o 
  15   5   3       55.73       59.17      7.64 o 
  16   5   3       61.47       39.70      5.17 o 
  17   5   3      112.85      123.38     28.56 o 
  18   5   3        8.42       14.38     12.83 o 
  19   5   3       95.39      139.41     31.88 o 
  20   5   3       13.44       -6.66     12.88 o 
  21   5   3      247.07      244.80     41.91 o 
  22   5   3       10.28       55.76     23.03 o 
  23   5   3      175.43      194.00     37.77 o 
  24   5   3       98.31      134.80     32.90 o 
  25   5   3       14.97       10.75     14.40 o 
  26   5   3       39.48       89.60     30.54 o 
  27   5   3       84.76      148.22     37.57 o 
  28   5   3       36.81       38.73     20.96 o 
  29   5   3       17.67       33.79     23.58 o 
  30   5   3       10.80       10.03     16.99 o 
   1   6   3      860.50      917.53     44.85 o 
   2   6   3      473.80      540.24     27.87 o 
   3   6   3       23.37       64.55     14.64 o 
   4   6   3      111.70      133.44     19.55 o 
   5   6   3      245.04      200.14     15.16 o 
   6   6   3       10.23       20.23      5.05 o 
   7   6   3       26.49       22.75      5.49 o 
   8   6   3       65.63       70.45     12.11 o 
   9   6   3       69.23       60.55      8.60 o 
  10   6   3       10.84        7.88     16.25 o 
  11   6   3        7.88       16.22     16.53 o 
  12   6   3       55.22       47.28      9.56 o 
  13   6   3       53.89       52.74      9.86 o 
  14   6   3       24.42       49.13     21.10 o 
  15   6   3       13.54       55.93     21.71 o 
  16   6   3       35.03       21.11     14.95 o 
  17   6   3        6.51       23.05     16.33 o 
  18   6   3       78.77       88.91     25.83 o 
  19   6   3      114.74      142.37     36.23 o 
  20   6   3       64.99       76.45     26.70 o 
  21   6   3       14.76       31.35     20.04 o 
  22   6   3        2.59      -11.77     17.00 o 
  23   6   3        0.62      -16.29     16.29 o 
  24   6   3       15.05       37.96     21.31 o 
  25   6   3        6.18       -6.02     14.35 o 
  26   6   3       55.58       80.30     30.08 o 
   0   7   3       17.89       21.79     11.73 o 
   1   7   3       11.23        6.68      8.81 o 
   2   7   3       79.81       70.84     14.27 o 
   3   7   3       91.05       76.30     14.36 o 
   4   7   3       15.95       11.05      9.48 o 
   5   7   3       93.88       93.57     16.35 o 
   6   7   3       68.08      100.11     12.81 o 
   7   7   3       57.18       97.47     12.70 o 
   8   7   3      148.89      162.44     15.44 o 
   9   7   3       34.17       39.86     10.36 o 
  10   7   3       34.07       43.52     19.90 o 
  11   7   3        8.51        1.58     11.46 o 
  12   7   3       28.76       56.57     24.22 o 
  13   7   3       19.10       11.27     14.28 o 
  14   7   3       29.32       20.88     13.84 o 
  15   7   3       16.02       13.87     12.21 o 
  16   7   3       16.74       24.02     16.86 o 
  17   7   3        7.14       30.40     19.13 o 
  18   7   3        3.99        2.91      9.91 o 
  19   7   3        4.43        1.10     11.88 o 
  20   7   3        9.58      -19.07     19.07 o 
  21   7   3        0.56       36.36     24.24 o 
   1   8   3        8.70        4.46      7.12 o 
   2   8   3       22.55       14.89      8.54 o 
   3   8   3       35.83       47.09     12.30 o 
   4   8   3        9.14       30.53     11.44 o 
   5   8   3       14.92       -3.82     11.51 o 
   6   8   3       13.68       34.48     18.57 o 
   7   8   3        4.31       -3.09     11.50 o 
   8   8   3       26.96       21.08     17.36 o 
   9   8   3       46.65       59.78     23.18 o 
  10   8   3        2.79        1.07     10.12 o 
  11   8   3        9.52        3.75     14.44 o 
  12   8   3        1.77        4.05     14.79 o 
  13   8   3       14.21        0.05     12.21 o 
  12   0   4      943.29      947.80     44.47 o 
  14   0   4     1658.46     2088.48     54.05 o 
  16   0   4      798.61      793.75     26.33 o 
  18   0   4      315.59      279.21     16.86 o 
  20   0   4      727.84      774.57     29.13 o 
  22   0   4      428.51      329.51     25.20 o 
  24   0   4      527.29      546.30     27.14 o 
  26   0   4      112.37       88.01     11.88 o 
  28   0   4      256.34      177.95     21.82 o 
  30   0   4       27.66       54.79     12.97 o 
  32   0   4      526.53      523.19     41.95 o 
  34   0   4       17.31        3.13     12.56 o 
  36   0   4       70.92      104.35     27.76 o 
   1   1   4    20081.35    19706.98    384.43 o 
   2   1   4     7875.82     7934.44    102.07 o 
   6   1   4     1415.28     1483.66     30.33 o 
   7   1   4    11334.31    10861.83     87.58 o 
   8   1   4     5300.15     5196.02     65.71 o 
   9   1   4     2780.31     2691.46     50.89 o 
  11   1   4     3472.53     3213.89     68.47 o 
  12   1   4      361.34      313.45     22.01 o 
  13   1   4     1824.96     1570.07     39.39 o 
  14   1   4      822.17      817.66     18.21 o 
  15   1   4     1956.45     1919.50     28.89 o 
  16   1   4      258.19      237.10     13.31 o 
  17   1   4       67.84       79.53      7.28 o 
  18   1   4      155.65      129.21      9.29 o 
  19   1   4      121.30      114.18     11.13 o 
  20   1   4      538.00      569.44     19.41 o 
  21   1   4      260.91      292.92     14.19 o 
  22   1   4      452.60      469.92     18.36 o 
  23   1   4      164.53      159.45     14.86 o 
  24   1   4       35.91       35.52      6.54 o 
  25   1   4       83.74       91.12     10.05 o 
  26   1   4      350.20      357.15     23.81 o 
  27   1   4      398.56      397.65     25.53 o 
  28   1   4      100.17      114.33     14.64 o 
  29   1   4      456.76      415.73     27.30 o 
  30   1   4       25.87       35.36     11.21 o 
  31   1   4       76.25       77.60     16.09 o 
  32   1   4       21.43       15.34      9.92 o 
  33   1   4        9.81       24.57     11.61 o 
  34   1   4        0.72        7.97      8.82 o 
  35   1   4        2.38        9.32     13.00 o 
  36   1   4       24.93       47.53     13.75 o 
   0   2   4     1438.19     1416.38     31.65 o 
   1   2   4      395.65      433.49     14.25 o 
   2   2   4     1341.71     1384.56     25.24 o 
   3   2   4     5539.88     5470.72     56.91 o 
   4   2   4     4856.67     4850.11     69.76 o 
   5   2   4      332.96      320.66     40.45 o 
   6   2   4      914.91      920.94     45.87 o 
   7   2   4     2956.80     2888.68     83.13 o 
   8   2   4     1624.97     1785.75     67.33 o 
   9   2   4     1882.66     2095.11     75.22 o 
  10   2   4      533.29      548.76     24.20 o 
  11   2   4     2844.76     3131.71     63.84 o 
  12   2   4       47.91       88.61     15.74 o 
  13   2   4     1810.35     1884.84     46.58 o 
  14   2   4      330.48      271.34     18.76 o 
  15   2   4      117.06      134.76     13.47 o 
  16   2   4       27.92       10.19      8.94 o 
  17   2   4      537.25      584.53     26.92 o 
  18   2   4       78.40       75.12     11.69 o 
  19   2   4      342.81      399.08     26.35 o 
  20   2   4      410.92      373.59     33.57 o 
  21   2   4      241.17      231.04     26.69 o 
  22   2   4      164.45      160.06     22.53 o 
  23   2   4      158.25      137.33     21.63 o 
  27   2   4        6.12       -6.59     14.85 o 
  28   2   4        0.28       -8.30      8.30 o 
  29   2   4        9.18       -3.45     16.92 o 
  30   2   4       21.84       11.35      7.72 o 
  31   2   4       30.69       21.24      8.33 o 
  32   2   4       11.02       14.89      8.21 o 
  33   2   4       60.34       51.44     13.60 o 
  34   2   4        9.53        9.79      7.78 o 
  35   2   4       10.50        2.29      7.62 o 
  36   2   4       28.79       41.03     12.63 o 
   1   3   4      611.70      607.65     11.31 o 
   2   3   4     1323.34     1416.09     23.49 o 
   3   3   4      153.14      178.93     11.57 o 
   4   3   4     1053.90     1187.04     37.34 o 
   5   3   4      439.27      428.55     17.35 o 
   6   3   4      154.22      159.28     17.84 o 
   7   3   4     2710.32     2712.28     44.43 o 
   8   3   4     2195.57     2233.12     40.25 o 
   9   3   4       48.10       62.65     63.29 o 
  10   3   4     1279.04     1293.52     66.20 o 
  11   3   4     2706.17     2792.36     99.32 o 
  12   3   4      666.26      808.20     55.22 o 
  13   3   4      117.15      167.10     27.15 o 
  14   3   4      837.20      880.46     36.66 o 
  15   3   4      313.65      315.84     22.68 o 
  16   3   4      153.18      157.65     16.93 o 
  17   3   4     1152.75     1287.75     50.79 o 
  18   3   4      700.88      753.28     36.86 o 
  19   3   4       34.78       62.20     19.27 o 
  20   3   4      177.57      173.05     18.87 o 
  21   3   4      253.70      280.40     24.43 o 
  22   3   4        0.17        3.86      7.41 o 
  23   3   4      215.35      211.34     35.77 o 
  24   3   4      164.22      246.42     40.00 o 
  32   3   4        4.83       -1.20      7.69 o 
  33   3   4       16.33       19.35     13.47 o 
  34   3   4       48.41       46.50     25.17 o 
   0   4   4     2009.88     1878.51     40.07 o 
   1   4   4     1190.48     1267.03     22.19 o 
   2   4   4     1334.38     1303.83     29.89 o 
   3   4   4      215.25      208.25     11.85 o 
   4   4   4     2791.79     2755.21     29.93 o 
   5   4   4       92.00      105.20      7.39 o 
   6   4   4      894.27      916.76     27.77 o 
   7   4   4      147.56      141.29     11.36 o 
   8   4   4      976.22      926.20     27.75 o 
   9   4   4      107.51      124.11     11.44 o 
  10   4   4      283.90      329.28     24.01 o 
  11   4   4      380.85      418.20     18.29 o 
  12   4   4      222.90      246.64     25.62 o 
  13   4   4       60.33       63.76     19.55 o 
  14   4   4      264.14      301.67     39.05 o 
  15   4   4       31.23       37.81     18.58 o 
  16   4   4       46.17       90.98     21.44 o 
  17   4   4        0.95        6.19     12.71 o 
  18   4   4      234.95      238.09     23.21 o 
  19   4   4       78.52       71.02     13.65 o 
  20   4   4      614.40      771.19     66.91 o 
  21   4   4      297.40      354.91     46.27 o 
  22   4   4      159.79      139.04     31.92 o 
  23   4   4      122.16      148.13     32.27 o 
  24   4   4      153.10      160.15     31.58 o 
  25   4   4       69.29      106.47     29.53 o 
  26   4   4       86.41      151.94     34.75 o 
  27   4   4       39.25      129.19     32.64 o 
   1   5   4      721.66      727.63     27.42 o 
   2   5   4      628.47      617.59     22.33 o 
   3   5   4      883.54      872.12     23.14 o 
   4   5   4        8.74       27.95     11.61 o 
   5   5   4      501.27      476.85     19.04 o 
   6   5   4      115.90      118.21     12.15 o 
   7   5   4      450.75      431.70     15.97 o 
   8   5   4       18.40       11.61      3.71 o 
   9   5   4      218.10      222.42     12.33 o 
  10   5   4       68.63       52.76      8.11 o 
  11   5   4      849.47      794.39     43.71 o 
  12   5   4      154.91      163.47     29.06 o 
  13   5   4      653.18      572.82     23.58 o 
  14   5   4       15.48       14.00      3.89 o 
  15   5   4      305.43      384.71     47.64 o 
  16   5   4       99.27       87.42     24.68 o 
  17   5   4      257.84      202.95     36.30 o 
  18   5   4       13.49       51.66     20.82 o 
  19   5   4       35.72       46.79     19.50 o 
  20   5   4       72.96      104.37     29.24 o 
  21   5   4       91.85      111.49     32.44 o 
  22   5   4       45.26       65.70     24.42 o 
  23   5   4        3.32       49.66     25.48 o 
  24   5   4       32.85       57.01     22.97 o 
  25   5   4        5.14        6.19     14.43 o 
  26   5   4      172.55      242.87     44.08 o 
  27   5   4       22.45       45.82     22.85 o 
  28   5   4       53.06       93.00     29.71 o 
  29   5   4       12.01       18.98     17.11 o 
   0   6   4      500.98      493.45     46.94 o 
   1   6   4      575.43      587.59     29.07 o 
   2   6   4        5.11       29.37      9.22 o 
   3   6   4      689.41      716.19     31.11 o 
   4   6   4        7.16       12.41      5.82 o 
   5   6   4      180.68      231.82     12.93 o 
   6   6   4       96.54       86.54      9.14 o 
   7   6   4      640.06      640.37     23.95 o 
   8   6   4       63.62       73.10      9.91 o 
   9   6   4      480.99      495.69     24.13 o 
  10   6   4       66.23       84.35     13.44 o 
  11   6   4       12.48       19.90      6.97 o 
  12   6   4       41.17       25.82      7.25 o 
  13   6   4       89.38       74.02     10.33 o 
  14   6   4       13.55        4.75     12.33 o 
  15   6   4       14.28       26.09     19.21 o 
  16   6   4        4.53       41.22     23.52 o 
  17   6   4       48.84       58.36     22.50 o 
  18   6   4       28.20       57.29     22.82 o 
  19   6   4       87.13      162.87     36.43 o 
  20   6   4       16.44       72.68     26.85 o 
  21   6   4        7.19       12.12     14.90 o 
  22   6   4        9.40        4.91     17.15 o 
  23   6   4        4.45       35.72     20.01 o 
  24   6   4        0.61       -7.90     13.38 o 
  25   6   4       23.18       -7.55     18.64 o 
  26   6   4        3.41        0.06     18.95 o 
   1   7   4      149.22      119.22     17.40 o 
   2   7   4      105.44      104.11     17.21 o 
   3   7   4      166.07      190.00     21.72 o 
   4   7   4       58.36       71.75     11.14 o 
   5   7   4        8.34       10.26      8.36 o 
   6   7   4      123.26      146.01     15.48 o 
   7   7   4       31.96       32.36      9.04 o 
   8   7   4       22.33       35.02      8.55 o 
   9   7   4      110.13      121.47     17.33 o 
  10   7   4       14.00       -7.26     13.80 o 
  11   7   4       28.42       35.33     17.06 o 
  12   7   4        2.52       16.18     18.30 o 
  13   7   4       18.53        2.60     11.08 o 
  14   7   4       37.06       -6.28     14.59 o 
  15   7   4        6.55       19.24     12.73 o 
  16   7   4       22.13       29.80     17.97 o 
  17   7   4       13.12       25.83     20.82 o 
  18   7   4       11.10       16.90     16.61 o 
  19   7   4        2.74       35.07     21.20 o 
  20   7   4        0.39       28.92     20.49 o 
  21   7   4        8.02       31.73     22.27 o 
   0   8   4        0.41        2.05      8.24 o 
   1   8   4        2.58        3.85      8.11 o 
   2   8   4        1.03       16.65      8.18 o 
   3   8   4       11.16       12.67      7.93 o 
   4   8   4       38.06       23.75     15.04 o 
   5   8   4       22.14       20.75     14.97 o 
   6   8   4       53.94       23.51     17.08 o 
   7   8   4        3.57        2.53     11.61 o 
   8   8   4       12.06        5.24     10.74 o 
   9   8   4        8.87       -2.96     11.55 o 
  10   8   4        9.34      -10.89     12.55 o 
  11   8   4        5.66       50.54     23.41 o 
  12   8   4        4.77       28.52     20.55 o 
  13   8   4       28.18       18.02     18.60 o 
   2   0   5      433.81      415.33     22.33 o 
   6   0   5    17626.89    17690.43    163.83 o 
  14   0   5     3838.78     3942.45     98.76 o 
  16   0   5     1815.31     1840.06     71.49 o 
  18   0   5     1658.36     1785.53     53.28 o 
  20   0   5      339.60      428.04     27.69 o 
  22   0   5     2240.10     2254.37     66.35 o 
  24   0   5      277.93      364.25     35.72 o 
  26   0   5      506.30      406.25     54.61 o 
  28   0   5       20.84       15.58     11.55 o 
  30   0   5      446.33      418.10     43.94 o 
  32   0   5      280.71      301.04     30.65 o 
  34   0   5      116.90      166.29     34.88 o 
  36   0   5       59.77       57.62     21.08 o 
   1   1   5    12949.04    12899.84     82.01 o 
   2   1   5     3643.19     3467.35     72.96 o 
   3   1   5    11866.43    11785.06    137.02 o 
   4   1   5    16001.09    16541.98    103.91 o 
   6   1   5    24472.46    23702.75    106.52 o 
   7   1   5     3159.19     3377.25     43.87 o 
   8   1   5      105.20      119.05      9.29 o 
  12   1   5     1736.49     1656.02     49.21 o 
  13   1   5     3327.13     3147.75     69.45 o 
  14   1   5     1628.86     1595.19    114.69 o 
  15   1   5      578.78      562.63     25.69 o 
  16   1   5      109.15      103.98     12.81 o 
  17   1   5       62.28       71.22      8.44 o 
  18   1   5       43.15       40.84      6.00 o 
  19   1   5      182.34      162.42     14.91 o 
  20   1   5       94.34      105.38     12.52 o 
  21   1   5      103.52      120.51     13.47 o 
  22   1   5      148.09      186.22     14.32 o 
  23   1   5      654.96      587.82     28.85 o 
  24   1   5      210.80      239.39     21.14 o 
  25   1   5      120.94      156.70     16.18 o 
  26   1   5      428.23      451.03     27.14 o 
  27   1   5      184.45      174.48     17.82 o 
  28   1   5      111.08      120.01     15.35 o 
  29   1   5       24.77       20.75     10.74 o 
  30   1   5       31.04       45.42     13.05 o 
  31   1   5       17.21       21.69      9.64 o 
  32   1   5        3.01       -5.12      7.38 o 
  33   1   5       33.09       26.20     10.61 o 
  34   1   5       18.86       35.48     14.16 o 
  35   1   5       30.56       13.11      7.67 o 
  36   1   5       19.78       28.02     12.06 o 
   1   2   5      794.22      756.68     19.42 o 
   2   2   5      423.00      473.67     15.21 o 
   3   2   5     1575.37     1671.99     39.82 o 
   4   2   5       86.16      135.99     18.18 o 
   5   2   5     4464.07     4534.38     98.33 o 
   6   2   5     1914.82     2076.05     68.56 o 
   7   2   5     3923.37     3879.58     97.57 o 
   8   2   5     2732.18     2689.36     83.47 o 
   9   2   5     2424.53     2666.34     85.11 o 
  10   2   5     1095.92     1089.72     32.20 o 
  11   2   5     1093.42     1114.10     33.25 o 
  12   2   5     4615.76     4471.19     68.33 o 
  13   2   5      936.46      896.11     54.01 o 
  14   2   5      948.17      978.09     34.12 o 
  15   2   5     1426.74     1271.08     49.31 o 
  16   2   5      998.29      909.30     28.44 o 
  17   2   5        1.38       10.09      6.78 o 
  18   2   5      188.18      254.71     26.49 o 
  19   2   5      579.46      468.63     36.19 o 
  20   2   5      531.17      545.33     39.69 o 
  21   2   5      758.11      772.15     48.08 o 
  22   2   5        4.04        9.74      9.85 o 
  23   2   5      269.34      250.51     28.28 o 
  24   2   5       61.88       89.90     17.59 o 
  26   2   5      400.14      401.43     46.40 o 
  27   2   5      255.95      263.84     38.68 o 
  28   2   5       91.32       86.35     16.28 o 
  29   2   5      235.90      282.63     30.14 o 
  30   2   5      125.05      148.47     21.48 o 
  31   2   5       14.02       13.17      8.74 o 
  32   2   5       24.24       27.77     10.83 o 
  33   2   5       59.91       46.04     13.13 o 
  34   2   5       50.38       38.88     11.91 o 
  35   2   5       26.76       28.00     11.88 o 
  36   2   5       19.23       16.85      9.79 o 
   0   3   5     2143.60     2312.29     31.66 o 
   1   3   5     2635.76     2482.46     22.91 o 
   2   3   5      254.43      273.18     13.67 o 
   3   3   5      270.01      282.54     25.62 o 
   4   3   5     1333.64     1389.27     55.57 o 
   5   3   5     4395.04     4327.82     61.16 o 
   6   3   5     1215.38     1385.47     32.36 o 
   7   3   5     1210.99     1166.51     27.91 o 
   8   3   5       87.92       95.72     17.93 o 
   9   3   5     1260.86     1431.74     68.36 o 
  10   3   5     1591.85     1602.42     74.87 o 
  11   3   5      146.32      166.70     26.86 o 
  12   3   5      348.83      319.77     37.68 o 
  13   3   5     1820.05     1957.68     52.80 o 
  14   3   5     1073.34     1037.82     39.40 o 
  15   3   5     1278.12     1158.00     42.44 o 
  16   3   5      805.41      851.11     50.29 o 
  17   3   5      259.20      299.26     22.52 o 
  18   3   5      613.47      672.73     34.34 o 
  19   3   5       80.36       86.17     11.12 o 
  20   3   5       49.56       88.91     16.34 o 
  21   3   5      135.92      150.54     18.13 o 
  22   3   5      130.65      195.26     33.44 o 
  32   3   5       32.22       38.21     13.02 o 
  33   3   5       49.28       70.89     16.61 o 
  34   3   5        9.63       23.94     11.16 o 
   1   4   5      893.31     1180.12     23.18 o 
   2   4   5     1940.90     2099.93     34.99 o 
   3   4   5      169.62      177.22      9.93 o 
   4   4   5      497.18      483.59     19.93 o 
   5   4   5        9.78       47.24      6.59 o 
   6   4   5       59.11       50.47      6.11 o 
   7   4   5      315.57      325.29     18.76 o 
   8   4   5      337.51      297.50     22.28 o 
   9   4   5       56.68       68.79      8.48 o 
  10   4   5      152.97      151.69     11.85 o 
  11   4   5      321.58      305.22     13.80 o 
  12   4   5      608.06      632.00     53.45 o 
  13   4   5       86.67       76.28     22.75 o 
  14   4   5      224.53      183.16     33.41 o 
  15   4   5      376.93      416.04     46.47 o 
  16   4   5      546.80      537.57     33.09 o 
  17   4   5       48.95       57.24     15.88 o 
  18   4   5      378.93      408.34     29.56 o 
  19   4   5      234.81      261.05     34.11 o 
  20   4   5      890.55      863.14     67.23 o 
  21   4   5      180.50      199.14     34.75 o 
  22   4   5      200.98      247.59     39.61 o 
  23   4   5      162.51      190.51     35.76 o 
  24   4   5       30.31       18.19     15.28 o 
  25   4   5        0.75       36.91     19.79 o 
   0   5   5     3461.00     3244.71     76.24 o 
   1   5   5       89.44      156.12     15.81 o 
   2   5   5     1653.13     1651.68     31.72 o 
   3   5   5      297.59      305.91     13.97 o 
   4   5   5       74.30       77.48      7.35 o 
   5   5   5       85.19       69.20      7.42 o 
   6   5   5       97.02       81.83      9.58 o 
   7   5   5      264.46      270.37     12.12 o 
   8   5   5      115.89      103.75      8.07 o 
   9   5   5      259.01      265.82     13.03 o 
  10   5   5      178.94      178.81     13.21 o 
  11   5   5        1.17       -3.49      7.60 o 
  12   5   5        4.20        0.69      2.58 o 
  13   5   5      284.11      250.24     13.58 o 
  14   5   5       78.54       77.00     25.01 o 
  15   5   5      436.25      462.32     52.16 o 
  16   5   5        7.22       45.97     21.47 o 
  17   5   5      209.59      248.90     39.65 o 
  18   5   5      162.24      169.94     33.51 o 
  19   5   5      155.27      205.45     37.39 o 
  20   5   5      102.14      117.19     29.54 o 
  21   5   5       84.03      146.77     33.48 o 
  22   5   5       41.75       28.51     18.73 o 
  23   5   5        9.25       -4.16     16.50 o 
  24   5   5       11.57       -9.66     13.23 o 
  25   5   5       26.99       21.84     14.37 o 
  26   5   5        7.11       -2.87     10.14 o 
  27   5   5        5.00       28.95     20.81 o 
   1   6   5        6.02       16.11      6.65 o 
   2   6   5       51.55       27.73      7.70 o 
   3   6   5      208.58      196.20     14.04 o 
   4   6   5      196.07      219.90     14.54 o 
   5   6   5      221.29      210.04     12.45 o 
   6   6   5       44.64       37.49      5.99 o 
   7   6   5       21.30       14.16      3.94 o 
   8   6   5       77.92       68.77      7.53 o 
   9   6   5       97.44       93.48      9.41 o 
  10   6   5      103.79      105.31     11.19 o 
  11   6   5      140.17      136.86     12.43 o 
  12   6   5       82.83       78.15     23.57 o 
  13   6   5       11.16       -3.20     12.36 o 
  14   6   5        6.08       28.56     18.32 o 
  15   6   5       38.41       58.70     23.51 o 
  16   6   5       55.71       52.04     22.38 o 
  17   6   5       58.76       83.33     25.33 o 
  18   6   5        4.87       12.47     13.20 o 
  19   6   5       16.11       13.57     17.86 o 
  20   6   5       55.68       96.53     29.31 o 
  21   6   5       72.55      107.96     30.91 o 
  22   6   5       50.63       44.78     22.64 o 
  23   6   5       67.01       51.37     24.07 o 
  24   6   5       38.50       22.88     19.08 o 
  25   6   5       57.58       86.25     30.49 o 
  26   6   5        3.83        7.12     14.89 o 
   0   7   5       45.85       36.39     15.94 o 
   1   7   5       13.77       31.61     10.64 o 
   2   7   5       12.47       13.69     14.05 o 
   3   7   5       30.55       24.62      7.61 o 
   4   7   5      105.00      132.92     14.82 o 
   5   7   5       13.97       11.88      8.60 o 
   6   7   5       85.65       81.57     11.43 o 
   7   7   5       42.28       41.98     15.95 o 
   8   7   5        1.17        2.27      5.71 o 
   9   7   5        7.56       15.03      8.36 o 
  10   7   5        3.29       -3.66      7.45 o 
  11   7   5       13.68       -6.06     13.70 o 
  12   7   5        1.53      -13.71     13.71 o 
  13   7   5        0.21       27.25     19.65 o 
  14   7   5        8.57        0.73     12.43 o 
  15   7   5       12.61       14.21     16.21 o 
  16   7   5        3.20       16.48     15.11 o 
  17   7   5       20.95        3.35     11.14 o 
  18   7   5       43.62       58.53     23.69 o 
  19   7   5       22.81       71.69     28.59 o 
  20   7   5       60.70       72.88     30.18 o 
  21   7   5       23.46       14.29     14.62 o 
   1   8   5        6.26       -7.49      8.00 o 
   2   8   5       10.68        3.23      5.95 o 
   3   8   5        2.31      -12.59     14.22 o 
   4   8   5       10.29       30.98     17.91 o 
   5   8   5       37.02      107.41     31.05 o 
   6   8   5       46.95       47.67     20.42 o 
   7   8   5       41.05       41.28     19.47 o 
   8   8   5        1.02       32.47     20.09 o 
   9   8   5        7.46       32.80     20.63 o 
  10   8   5       20.52       41.83     19.61 o 
  11   8   5        6.61       18.21     17.36 o 
  12   8   5        4.08      -14.97     14.97 o 
   2   0   6     6095.98     6568.73     96.51 o 
   4   0   6    37920.64    36888.29    225.44 o 
   6   0   6    13503.52    13768.24    149.06 o 
  14   0   6     2294.20     2290.49     77.63 o 
  16   0   6     2469.54     2321.65     82.49 o 
  18   0   6       56.48      204.46     19.86 o 
  20   0   6      396.20      370.23     26.87 o 
  22   0   6      453.13      515.62     32.62 o 
  24   0   6      215.09      207.39     22.02 o 
  26   0   6      444.23      412.50     32.27 o 
  28   0   6      508.87      461.45     35.33 o 
  30   0   6      154.51      158.87     22.16 o 
  32   0   6      134.08      140.76     21.66 o 
  34   0   6       61.10       85.28     17.58 o 
  36   0   6        9.84       -0.41      9.40 o 
   1   1   6    11453.29    11357.59    192.01 o 
   2   1   6    10268.92    10257.31     83.91 o 
   3   1   6     6457.47     6024.48    105.73 o 
   4   1   6    13295.73    13003.88    102.55 o 
   5   1   6      427.82      406.72     19.63 o 
   6   1   6     7228.13     6809.41     83.14 o 
  13   1   6      714.18      742.88     32.95 o 
  14   1   6       30.79       23.74      6.63 o 
  15   1   6      597.83      600.34     25.26 o 
  16   1   6      354.18      379.65     18.03 o 
  17   1   6       41.03       54.81      7.27 o 
  18   1   6       11.99       12.90      4.79 o 
  19   1   6      640.72      625.22     28.38 o 
  20   1   6       86.31      123.40     13.74 o 
  21   1   6      812.46      801.18     33.47 o 
  22   1   6      279.45      297.57     18.15 o 
  23   1   6       59.35       80.41     10.37 o 
  24   1   6      186.49      194.22     15.25 o 
  25   1   6      678.32      759.63     34.62 o 
  26   1   6      164.64      199.30     19.04 o 
  27   1   6       86.25       84.03     13.65 o 
  28   1   6       18.86       34.30     12.18 o 
  29   1   6      699.04      672.94     43.06 o 
  30   1   6        0.77        3.59     10.61 o 
  31   1   6       12.27       15.51     22.44 o 
  32   1   6       20.39       10.52     13.75 o 
  33   1   6       18.91        6.05      7.92 o 
  34   1   6       14.01       14.33      9.32 o 
  35   1   6        2.18        4.92      7.45 o 
  36   1   6       61.24       55.82     15.44 o 
   0   2   6     6210.91     6238.14    138.39 o 
   1   2   6     3813.92     3753.10     87.11 o 
   2   2   6        5.79       -1.91      8.22 o 
   3   2   6     1193.06     1232.30     51.23 o 
   4   2   6     1857.46     2011.78     64.18 o 
   5   2   6     5991.44     6373.44    117.72 o 
   6   2   6      547.87      568.56     38.05 o 
   7   2   6     1085.38     1027.05     51.39 o 
   8   2   6     1916.79     1958.26     71.97 o 
   9   2   6      499.54      555.14     40.10 o 
  10   2   6      398.92      407.99     19.09 o 
  11   2   6      649.69      771.25     31.94 o 
  12   2   6      194.95      164.91     15.50 o 
  13   2   6      221.82      164.77     15.92 o 
  14   2   6     1585.55     1692.45     52.97 o 
  15   2   6     1167.02     1272.67     47.66 o 
  17   2   6      207.40      236.67     25.82 o 
  18   2   6     1398.25     1354.15     59.73 o 
  19   2   6      113.97      142.05     20.29 o 
  20   2   6      639.21      633.98     43.00 o 
  21   2   6      439.04      455.35     36.08 o 
  22   2   6      388.95      436.71     35.99 o 
  23   2   6       39.14       31.32     11.00 o 
  24   2   6      171.07      180.70     24.53 o 
  25   2   6       62.76       46.14     13.08 o 
  26   2   6      206.50      207.85     34.80 o 
  27   2   6      295.33      324.00     43.88 o 
  28   2   6      379.48      369.75     47.98 o 
  29   2   6       65.96       70.62     15.72 o 
  30   2   6        1.39       -5.28     15.74 o 
  31   2   6       34.13       26.15     11.98 o 
  32   2   6       25.01       19.44     10.26 o 
  33   2   6       33.50       56.03     15.50 o 
  34   2   6        2.72        3.82      7.73 o 
  35   2   6        3.13        1.76      8.14 o 
   1   3   6      876.63      770.71     14.98 o 
   2   3   6      158.37      188.56      8.42 o 
   3   3   6       91.42      105.57     10.15 o 
   4   3   6     1648.03     1720.07     39.53 o 
   5   3   6     1191.22     1432.70     40.91 o 
   6   3   6      580.00      944.23     52.81 o 
   7   3   6       38.33       54.77     13.91 o 
   8   3   6      128.06       85.15     17.74 o 
   9   3   6      577.96      622.04     45.84 o 
  10   3   6      556.32      687.04     49.69 o 
  11   3   6     1191.52     1216.01     66.78 o 
  12   3   6     2089.77     1954.43     86.97 o 
  13   3   6     1125.24     1205.99     40.89 o 
  14   3   6       53.69       74.33     12.84 o 
  15   3   6     1297.34     1204.71     82.68 o 
  16   3   6      983.36      949.39     38.09 o 
  17   3   6      849.91      846.29     37.12 o 
  18   3   6      636.47      607.25     32.19 o 
  19   3   6     1842.54     1744.83     57.13 o 
  20   3   6      349.29      351.59     31.81 o 
  31   3   6       45.28       45.00     18.56 o 
  32   3   6       15.22        9.88      7.05 o 
  33   3   6       31.55       77.45     50.71 o 
  34   3   6       25.27       26.91     11.83 o 
   0   4   6     1063.48     1186.67     27.96 o 
   1   4   6      267.04      338.37     12.68 o 
   2   4   6      232.71      255.53     12.44 o 
   3   4   6      466.21      379.83     15.43 o 
   4   4   6      177.16      224.00     12.30 o 
   5   4   6      259.59      234.96     14.95 o 
   6   4   6      332.46      368.20     18.17 o 
   7   4   6      330.23      321.90     16.87 o 
   8   4   6      109.13       88.53      9.70 o 
   9   4   6      410.24      437.88     20.57 o 
  10   4   6      430.31      381.14     41.17 o 
  11   4   6      156.99      123.57     25.35 o 
  12   4   6      166.52      174.58     28.64 o 
  13   4   6       22.69       39.56     16.76 o 
  14   4   6      228.76      219.57     33.72 o 
  15   4   6      543.30      554.15     54.11 o 
  16   4   6      409.97      386.36     27.89 o 
  17   4   6      174.22      200.75     35.89 o 
  18   4   6      519.43      557.17     33.36 o 
  19   4   6       13.62       34.55     10.87 o 
  20   4   6       14.23       27.66      9.35 o 
  21   4   6      144.44      147.35     34.05 o 
  22   4   6       57.55       49.20     19.55 o 
  23   4   6       16.21       14.68     16.50 o 
   1   5   6      472.37      464.65     21.70 o 
   2   5   6      391.46      366.04     14.22 o 
   3   5   6      126.41      123.57      8.44 o 
   4   5   6      299.64      258.38     11.99 o 
   5   5   6      402.60      353.28     14.09 o 
   6   5   6       40.38       37.27      6.60 o 
   7   5   6      550.04      560.00     16.47 o 
   8   5   6       78.57       79.33      6.87 o 
   9   5   6       15.00       13.70      5.77 o 
  10   5   6      141.96      111.98     10.31 o 
  11   5   6        9.18        3.98     10.96 o 
  12   5   6       76.43      112.08     26.21 o 
  13   5   6       97.42       93.55     25.99 o 
  14   5   6        1.39        7.36     13.97 o 
  15   5   6      109.41      119.33     28.86 o 
  16   5   6       71.86       43.87     19.03 o 
  17   5   6       24.96       30.63     20.83 o 
  18   5   6        3.91       20.24     16.85 o 
  19   5   6      176.37      156.81     33.27 o 
  20   5   6        0.89       -1.54     10.16 o 
  21   5   6       21.19       47.33     21.40 o 
  22   5   6       40.62       92.06     28.36 o 
  23   5   6       47.96       78.26     26.05 o 
  24   5   6       38.22       61.09     24.01 o 
  25   5   6       35.84       16.45     16.31 o 
   0   6   6      546.36      565.34     35.67 o 
   1   6   6      572.38      560.81     24.85 o 
   2   6   6      259.06      238.09     16.71 o 
   3   6   6      403.25      371.29     17.54 o 
   4   6   6      300.11      310.75     17.29 o 
   5   6   6      110.41      100.45      8.94 o 
   6   6   6      408.81      367.03     18.34 o 
   7   6   6       83.91       76.43      7.92 o 
   8   6   6       35.50       30.23      6.02 o 
   9   6   6      321.95      384.54     18.72 o 
  10   6   6      214.13      243.79     16.90 o 
  11   6   6        4.85        9.25      6.17 o 
  12   6   6       69.92      105.60     26.70 o 
  13   6   6       54.66       24.30     14.37 o 
  14   6   6       24.72       55.86     22.36 o 
  15   6   6       55.26       78.14     26.02 o 
  16   6   6       40.56       57.47     23.26 o 
  17   6   6        1.77       28.87     18.34 o 
  18   6   6       72.14      102.03     29.36 o 
  19   6   6       14.93       19.08     17.53 o 
  20   6   6       19.50       31.14     18.98 o 
  21   6   6        1.25       39.97     18.52 o 
  22   6   6        0.36       26.26     18.06 o 
  23   6   6       82.80      153.47     38.72 o 
  24   6   6        2.99      105.76     33.76 o 
  25   6   6       21.84       32.19     23.68 o 
   1   7   6       21.55       20.15      7.37 o 
   2   7   6       40.39       59.16     10.51 o 
   3   7   6        0.30       -2.11      5.29 o 
   4   7   6       10.70       23.58      7.81 o 
   5   7   6        5.27        7.94      8.81 o 
   6   7   6       51.25       46.63     15.42 o 
   7   7   6       28.36       42.90      9.02 o 
   8   7   6       29.00       21.32      8.84 o 
   9   7   6       83.47       80.06     15.73 o 
  10   7   6       39.59       56.32     13.49 o 
  11   7   6       59.85       63.41     14.34 o 
  12   7   6        7.37       -1.80     12.10 o 
  13   7   6        9.15        6.33     10.08 o 
  14   7   6       11.53       18.16     12.54 o 
  15   7   6        3.78      -14.90     14.90 o 
  16   7   6        2.67       41.54     22.12 o 
  17   7   6       13.60       41.66     19.55 o 
  18   7   6       17.01       35.88     21.52 o 
  19   7   6       15.31       13.56     11.28 o 
  20   7   6       17.94       46.77     23.86 o 
   0   8   6        1.02      -10.37     11.47 o 
   1   8   6        0.87       -8.54      8.54 o 
   2   8   6        2.93       -5.23     11.82 o 
   3   8   6        0.13      -10.32     10.55 o 
   4   8   6        3.01       14.60     11.87 o 
   5   8   6       26.15       97.86     27.73 o 
   6   8   6        8.73        2.40     11.38 o 
   7   8   6        8.39       41.19     20.10 o 
   8   8   6        6.89       12.60     14.40 o 
   9   8   6        6.08        5.27     10.84 o 
  10   8   6        0.14      -18.39     18.39 o 
  11   8   6       21.18       -1.95     11.26 o 
  12   8   6       23.09        7.69     15.58 o 
   2   0   7    10730.46    10635.76    132.39 o 
   4   0   7    65068.32    65471.03    321.76 o 
   6   0   7      107.38       99.38     13.92 o 
   8   0   7      121.93      125.96     16.03 o 
  16   0   7      437.19      427.05     37.36 o 
  18   0   7     1015.87     1027.15     41.86 o 
  20   0   7      192.45      208.89     21.22 o 
  22   0   7      171.55      180.85     29.67 o 
  24   0   7      132.70       91.73     15.32 o 
  26   0   7     1656.01     1770.12     66.29 o 
  28   0   7      792.91      871.48     48.95 o 
  30   0   7       86.24       93.89     17.60 o 
  32   0   7      143.89      189.74     25.09 o 
  34   0   7       10.44       14.90      9.74 o 
  36   0   7       26.34       14.96     18.18 o 
   0   1   7      419.99      488.21     19.40 o 
   1   1   7     2789.09     2906.70     55.59 o 
   2   1   7        6.59        3.34      5.85 o 
   3   1   7      473.91      410.53     29.32 o 
   4   1   7      166.55      177.35     15.04 o 
   5   1   7     1469.06     1545.09     40.64 o 
   6   1   7      509.35      614.59     27.28 o 
   7   1   7     6949.71     7193.65     96.58 o 
  13   1   7      607.45      567.09     28.83 o 
  14   1   7      963.86      819.22     34.85 o 
  15   1   7      246.42      249.91     19.82 o 
  16   1   7      571.02      662.84     64.40 o 
  17   1   7        4.96        8.76      3.42 o 
  18   1   7      138.00      126.27     10.08 o 
  19   1   7      252.08      255.83     14.34 o 
  20   1   7      172.42      227.65     18.11 o 
  21   1   7       42.86       35.29      8.44 o 
  22   1   7       69.28       61.56      9.37 o 
  23   1   7      371.22      374.69     20.75 o 
  24   1   7       36.62       68.11     10.01 o 
  25   1   7     1042.08     1039.96     35.74 o 
  26   1   7      259.88      222.12     24.37 o 
  27   1   7       31.90       33.82     12.00 o 
  28   1   7        9.35       14.27      9.89 o 
  29   1   7       11.39        8.15      7.15 o 
  30   1   7       31.11       52.32     13.97 o 
  31   1   7        2.26       -5.15      7.75 o 
  32   1   7        2.38       -4.53     10.92 o 
  33   1   7       13.94       13.16      7.77 o 
  34   1   7       40.36       30.63     11.44 o 
  35   1   7        2.97       17.96     14.47 o 
  36   1   7       14.79        3.40     15.49 o 
   1   2   7      285.20      288.08     13.85 o 
   2   2   7     3240.01     3344.35     87.84 o 
   3   2   7     1436.35     1528.05     59.93 o 
   4   2   7     7979.46     8448.44    144.15 o 
  10   2   7     2262.73     2667.52     54.65 o 
  11   2   7     2009.54     1913.67     47.66 o 
  12   2   7      811.58      761.18     31.13 o 
  13   2   7      302.62      293.55     20.74 o 
  14   2   7       71.04       76.01     11.33 o 
  17   2   7      288.61      270.73     26.71 o 
  18   2   7       34.28       71.81     14.52 o 
  19   2   7      502.26      466.31     35.03 o 
  20   2   7      421.20      356.59     31.69 o 
  21   2   7       31.88       34.92     11.45 o 
  22   2   7      204.24      232.31     25.94 o 
  23   2   7      728.95      593.62     42.20 o 
  24   2   7      156.93      119.62     15.71 o 
  25   2   7      110.33       64.85     11.58 o 
  26   2   7      101.03       84.73     23.47 o 
  27   2   7       69.86       88.72     24.80 o 
  28   2   7       66.04       54.49     14.54 o 
  29   2   7       30.88       18.52      9.89 o 
  30   2   7        1.20       11.90      9.27 o 
  31   2   7       17.52       19.63     12.34 o 
  32   2   7        4.07       31.67     11.95 o 
  33   2   7       18.28       32.35     19.02 o 
  34   2   7        2.55       -3.89     23.26 o 
  35   2   7        1.80       -8.65      8.65 o 
   0   3   7     3132.67     3479.93     53.53 o 
   1   3   7      603.40      692.02     20.15 o 
   2   3   7       75.88       70.28      6.65 o 
   3   3   7      620.19      764.48     31.97 o 
   4   3   7     2246.63     2717.18     84.32 o 
   5   3   7      457.01      553.09     39.62 o 
   6   3   7      261.99      275.65     29.00 o 
   7   3   7      519.68      480.08     38.66 o 
   8   3   7      395.97      492.69     39.85 o 
   9   3   7      573.55      474.61     40.48 o 
  10   3   7     1022.29     1178.41     65.54 o 
  11   3   7      614.44      791.19     54.76 o 
  12   3   7     1568.77     1448.03     75.91 o 
  13   3   7       13.94       36.53     24.24 o 
  14   3   7     1004.30      971.19     36.56 o 
  15   3   7      253.85      274.48     38.56 o 
  16   3   7      456.81      529.01     34.13 o 
  17   3   7      972.43      823.71     43.53 o 
  18   3   7     1205.94     1072.97     51.04 o 
  19   3   7      111.41      120.87     18.30 o 
  20   3   7      342.73      299.90     34.11 o 
  30   3   7       97.13      127.50     32.48 o 
  31   3   7       50.37       61.58     21.75 o 
  32   3   7       44.73       50.68     15.05 o 
  33   3   7       35.79       51.37     14.72 o 
  34   3   7       16.62       10.99     16.37 o 
   1   4   7        3.17        6.03      2.29 o 
   2   4   7       77.67       90.91      6.59 o 
   3   4   7        2.20        2.33      3.05 o 
   4   4   7       65.48       86.46      9.73 o 
   5   4   7      538.68      563.58     23.07 o 
   6   4   7      202.20      216.51     14.02 o 
   7   4   7      332.54      374.37     28.04 o 
   8   4   7      489.56      448.40     31.03 o 
   9   4   7       37.48       47.94     17.46 o 
  10   4   7      203.52      225.39     31.81 o 
  11   4   7      134.33      135.93     26.60 o 
  12   4   7      143.32      136.41     26.67 o 
  13   4   7       17.94       12.68      9.95 o 
  14   4   7      279.73      339.70     43.27 o 
  15   4   7      582.92      587.42     32.77 o 
  16   4   7      144.27      132.18     24.36 o 
  17   4   7      831.36      873.00    127.85 o 
  18   4   7      307.48      286.65     43.74 o 
  19   4   7       66.57       90.52     14.35 o 
  20   4   7       31.48       38.71     10.61 o 
   0   5   7     1247.36     1251.55     47.55 o 
   1   5   7      474.21      434.55     15.42 o 
   2   5   7      640.87      550.75     17.53 o 
   3   5   7      246.92      219.89     12.52 o 
   4   5   7      308.43      262.75     13.10 o 
   5   5   7      511.84      521.44     17.33 o 
   6   5   7      531.59      578.71     18.41 o 
   7   5   7       80.10       75.98      5.97 o 
   8   5   7       85.71       85.05      9.38 o 
   9   5   7       72.77       93.13     14.60 o 
  10   5   7      115.41      103.07     16.15 o 
  11   5   7      306.36      292.44     40.70 o 
  12   5   7       24.37       25.81     14.52 o 
  13   5   7      199.81      227.34     38.74 o 
  14   5   7       27.73       35.59     20.23 o 
  15   5   7       30.43       38.95     20.75 o 
  16   5   7       17.92       60.28     22.80 o 
  17   5   7      189.36      209.34     36.88 o 
  18   5   7        6.22       14.50     14.53 o 
  19   5   7      117.99      206.30     37.53 o 
  20   5   7       18.46       72.98     40.22 o 
  21   5   7       15.25       42.36     22.95 o 
  22   5   7        4.55       23.45     19.38 o 
   1   6   7       13.38       27.91      5.98 o 
   2   6   7      340.74      351.83     17.28 o 
   3   6   7       77.01       94.71     11.02 o 
   4   6   7        1.40        6.54      3.87 o 
   5   6   7        9.50        8.61      4.29 o 
   6   6   7      144.95      129.39     10.22 o 
   7   6   7       78.03       75.95      8.08 o 
   8   6   7       74.84       60.51      8.29 o 
   9   6   7      181.95      186.29     13.52 o 
  10   6   7      140.96      177.83     21.15 o 
  11   6   7       39.38       57.11     21.34 o 
  12   6   7       95.70      135.43     30.39 o 
  13   6   7        5.53       12.91     12.63 o 
  14   6   7       60.92      108.31     29.59 o 
  15   6   7       41.52       59.52     24.18 o 
  16   6   7      128.18      128.50     30.62 o 
  17   6   7       17.83       61.84     24.88 o 
  18   6   7       21.95        5.10     11.16 o 
  19   6   7        8.63       26.15     18.76 o 
  20   6   7        4.26      -15.07     16.80 o 
  21   6   7       28.72       37.52     20.63 o 
  22   6   7       54.62       47.68     23.67 o 
  23   6   7       68.49      150.80     37.10 o 
   0   7   7       75.14       79.94     26.09 o 
   1   7   7       10.28        2.58      5.81 o 
   2   7   7        4.25       16.44      6.44 o 
   3   7   7       35.24       21.89      8.57 o 
   4   7   7       42.73       39.67      9.44 o 
   5   7   7        5.02       -0.20      4.52 o 
   6   7   7       11.20       15.21      6.95 o 
   7   7   7       52.73       43.03     11.24 o 
   8   7   7       47.94       57.11     11.30 o 
   9   7   7       44.04       47.05     18.54 o 
  10   7   7       49.72       57.51     14.97 o 
  11   7   7       14.40        7.63      7.94 o 
  12   7   7       16.96       12.02     11.27 o 
  13   7   7       28.63       61.75     24.74 o 
  14   7   7       12.41       81.15     27.33 o 
  15   7   7        3.85       -1.30      9.82 o 
  16   7   7       27.55       51.97     24.47 o 
  17   7   7        1.46       16.16     16.17 o 
  18   7   7        7.94       19.33     18.17 o 
  19   7   7       16.88       14.45     17.24 o 
  20   7   7        0.81        0.06     15.66 o 
   1   8   7       15.15       23.55      9.22 o 
   2   8   7        7.11       10.39     11.47 o 
   3   8   7        2.53       -9.48     12.19 o 
   4   8   7       35.31       33.05     18.16 o 
   5   8   7       14.48       14.47     13.79 o 
   6   8   7        1.04       25.27     16.06 o 
   7   8   7       19.25        8.37     11.01 o 
   8   8   7       11.92       33.21     17.83 o 
   9   8   7       14.02       48.22     20.10 o 
  10   8   7        9.84        9.94     14.00 o 
  11   8   7        2.84      -10.19     12.84 o 
   2   0   8       42.40       31.40      9.27 o 
   4   0   8    10438.58    10546.27    135.81 o 
   6   0   8    47888.23    47259.82    303.12 o 
   8   0   8      309.80      450.59     31.67 o 
  16   0   8     1449.44     1664.51     72.21 o 
  18   0   8      192.77      249.74     21.83 o 
  20   0   8      313.56      353.19     26.61 o 
  22   0   8     1543.19     1588.83     58.20 o 
  24   0   8      135.56      152.27     20.06 o 
  26   0   8      611.45      655.46     41.72 o 
  28   0   8      380.36      408.96     34.19 o 
  30   0   8       15.29       16.02     13.34 o 
  32   0   8      136.60      152.82     22.88 o 
  34   0   8        5.64       -8.09     11.08 o 
  36   0   8        8.63       33.25     16.04 o 
   1   1   8     1981.20     2129.04     43.58 o 
   2   1   8     1415.39     1340.92     34.83 o 
   3   1   8     2824.21     2902.68     80.89 o 
   4   1   8     4009.08     4351.96    101.18 o 
   5   1   8     1856.88     1970.19     49.52 o 
   6   1   8      101.73       86.76     10.96 o 
   7   1   8     6568.82     6664.96     98.40 o 
  14   1   8     1002.37     1066.63     39.18 o 
  15   1   8      962.23      946.05     37.23 o 
  16   1   8       15.48       23.62      5.85 o 
  17   1   8       87.43       71.83     10.74 o 
  18   1   8      394.26      402.05     19.19 o 
  19   1   8       70.95       74.84      9.05 o 
  20   1   8       73.72       49.23      9.81 o 
  21   1   8       40.49       38.99      9.04 o 
  22   1   8     1321.93     1357.24     38.74 o 
  23   1   8      361.07      399.26     25.00 o 
  24   1   8      187.25      165.91     17.32 o 
  25   1   8       43.87       49.25     10.75 o 
  26   1   8      198.12      190.03     18.66 o 
  27   1   8      377.45      352.74     30.55 o 
  28   1   8       28.64       22.24     10.84 o 
  29   1   8        4.19       -4.61      9.23 o 
  30   1   8       93.18       94.90     17.44 o 
  31   1   8        7.75       20.43     10.54 o 
  32   1   8        3.02       -4.38      8.32 o 
  33   1   8       25.95       26.34     11.61 o 
  34   1   8        7.53       16.10      9.76 o 
  35   1   8       46.41       41.07     14.09 o 
  36   1   8        4.33        2.03     19.51 o 
   0   2   8     1562.12     1718.96     36.53 o 
   1   2   8     2381.23     2406.38     43.06 o 
   2   2   8      956.56      930.07     48.45 o 
   3   2   8     2511.09     2667.58     83.57 o 
   4   2   8     2262.22     2429.72    102.29 o 
   5   2   8      826.62      790.24     23.15 o 
   9   2   8     1184.75     1171.74     32.57 o 
  10   2   8     2009.05     2095.54     44.19 o 
  11   2   8     3077.39     3198.18     57.32 o 
  12   2   8      788.93      936.12     32.51 o 
  13   2   8     3405.89     3253.47     63.12 o 
  17   2   8      349.49      327.04     28.75 o 
  18   2   8      625.00      672.97     41.75 o 
  19   2   8     1299.69     1170.69     54.83 o 
  20   2   8      251.85      276.54     27.67 o 
  21   2   8      159.77      147.85     20.28 o 
  22   2   8      150.78      158.55     21.32 o 
  23   2   8      167.92      147.18     17.02 o 
  24   2   8       18.85        5.41      5.75 o 
  25   2   8       78.22       59.44     12.16 o 
  26   2   8        0.30       15.86     12.90 o 
  27   2   8      102.69      129.10     29.88 o 
  28   2   8      153.00      171.78     22.72 o 
  29   2   8       25.71       32.56     11.32 o 
  30   2   8        3.14        1.63     16.52 o 
  31   2   8       14.65       18.77     16.50 o 
  32   2   8       31.69       49.80     13.80 o 
  33   2   8       25.34       65.29     16.34 o 
  34   2   8       24.43        5.51      7.64 o 
  35   2   8        8.42       12.25      9.89 o 
   1   3   8      492.36      533.63     15.54 o 
   2   3   8     2410.17     2226.83     41.43 o 
   3   3   8     1549.31     1621.83     69.11 o 
  13   3   8      112.59      109.29     14.48 o 
  14   3   8      275.69      279.29     23.02 o 
  15   3   8     1636.70     1469.13     53.02 o 
  16   3   8       79.53       60.48     12.57 o 
  17   3   8     2009.44     1897.47     63.95 o 
  18   3   8       82.96      159.58     19.99 o 
  20   3   8      141.40      154.03     24.27 o 
  29   3   8        1.17      -13.31     14.42 o 
  30   3   8       31.22       24.13     16.18 o 
  31   3   8       15.55       37.50     20.97 o 
  32   3   8       17.09       43.84     19.31 o 
  33   3   8        0.04       -3.30     10.01 o 
  34   3   8        0.68       10.93     24.74 o 
   0   4   8     1149.19      966.78     23.62 o 
   1   4   8      201.99      133.20      6.33 o 
   2   4   8      338.48      310.77     12.88 o 
   3   4   8       32.77       38.59     10.23 o 
   4   4   8      610.35      549.28     32.32 o 
   5   4   8      246.62      231.23     21.37 o 
   6   4   8       76.25       63.10     11.88 o 
   7   4   8      188.84      201.82     21.15 o 
   8   4   8      172.23      254.13     41.00 o 
   9   4   8       11.73       20.66     23.99 o 
  10   4   8       80.64      111.25     23.59 o 
  11   4   8      116.74      115.16     24.78 o 
  12   4   8       41.13       87.79     22.94 o 
  13   4   8        0.70        0.78     11.13 o 
  14   4   8     1078.12     1210.07     77.36 o 
  15   4   8      356.12      468.84     29.32 o 
  16   4   8     1180.90     1276.57     86.71 o 
  17   4   8      599.08      578.33     39.85 o 
  18   4   8      390.97      383.73     32.82 o 
  19   4   8      104.29      133.49     19.90 o 
  20   4   8       37.10       38.61     11.10 o 
   1   5   8       17.83       18.28      4.19 o 
   2   5   8     1131.03     1115.62     24.74 o 
   3   5   8      300.85      296.25     13.26 o 
   4   5   8      244.77      218.18     11.42 o 
   5   5   8      457.79      464.35     16.65 o 
   6   5   8       60.96       70.37      9.12 o 
   7   5   8       36.56       34.79      4.36 o 
   8   5   8       19.46       23.49      8.21 o 
   9   5   8      100.07       82.34     14.60 o 
  10   5   8      153.40      129.88     27.10 o 
  11   5   8       10.41       35.81     18.77 o 
  12   5   8      144.13      180.99     33.33 o 
  13   5   8       58.80       40.18     18.11 o 
  14   5   8        7.87       21.11     15.41 o 
  15   5   8      210.90      186.22     33.65 o 
  16   5   8        8.47       36.23     18.54 o 
  17   5   8      127.19      169.73     33.40 o 
  18   5   8        8.62       11.33     15.70 o 
  19   5   8       32.11       28.45     19.18 o 
   0   6   8      297.83      337.78     28.02 o 
   1   6   8       74.37       72.71      9.33 o 
   2   6   8       72.18       69.74      8.56 o 
   3   6   8      235.73      254.99     13.05 o 
   4   6   8      116.85      120.46      9.42 o 
   5   6   8      382.86      375.95     16.09 o 
   6   6   8      120.71      103.98      9.37 o 
   7   6   8       37.88       44.84      7.96 o 
   8   6   8       21.68       13.22      6.35 o 
   9   6   8       10.07       15.63      6.29 o 
  10   6   8       33.42       37.61     17.97 o 
  11   6   8       31.67       36.75     18.86 o 
  12   6   8       68.78       65.57     21.31 o 
  13   6   8      188.84      229.09     38.57 o 
  14   6   8       30.48       67.68     23.05 o 
  15   6   8       52.64       88.16     25.62 o 
  16   6   8        7.77       16.20     15.50 o 
  17   6   8       19.40       -4.78     14.58 o 
  18   6   8        3.66        1.21     14.96 o 
  19   6   8       13.76        6.74     14.24 o 
  20   6   8       19.32       29.49     18.79 o 
   1   7   8       17.73       23.83      8.20 o 
   2   7   8       41.30       36.23      8.69 o 
   3   7   8       20.65       16.11      5.80 o 
   4   7   8       25.84       26.14      6.91 o 
   5   7   8       89.47      109.88     12.22 o 
   6   7   8        5.76       10.36      5.74 o 
   7   7   8       64.70       70.88     11.44 o 
   8   7   8       97.77       96.46     13.68 o 
   9   7   8        6.01       10.34      5.94 o 
  10   7   8       75.73       84.38     12.71 o 
  11   7   8        3.21        6.75      5.93 o 
  12   7   8       15.96       20.86     10.50 o 
  13   7   8       25.86       12.23      7.44 o 
  14   7   8       20.93       14.96     14.72 o 
  15   7   8        2.59        0.66     12.98 o 
  16   7   8        3.50       37.64     21.57 o 
  17   7   8       22.65       76.58     25.31 o 
  18   7   8       35.61       42.07     24.38 o 
  19   7   8       41.18       44.60     23.22 o 
   0   8   8        6.57       -0.74     25.41 o 
   1   8   8       11.33       -8.61     11.82 o 
   2   8   8        4.39       24.17     14.86 o 
   3   8   8        0.19       18.90     12.91 o 
   4   8   8        2.60        6.94     10.42 o 
   5   8   8       11.23        2.22     11.62 o 
   6   8   8        4.55        0.99     11.81 o 
   7   8   8        0.93        2.45      9.70 o 
   8   8   8       10.92       15.17     13.55 o 
   9   8   8       18.16       24.71     19.69 o 
  10   8   8        1.27       13.13     15.89 o 
   2   0   9     1241.92     1243.74     51.53 o 
   4   0   9    13154.43    13080.53    182.68 o 
   6   0   9      692.55      538.61     33.62 o 
   8   0   9      561.01      449.83     32.28 o 
  10   0   9     3074.90     3417.29     94.02 o 
  16   0   9     2363.16     2444.31     89.79 o 
  18   0   9     1530.81     1637.40     55.28 o 
  20   0   9      928.02      840.15     41.48 o 
  22   0   9      199.88      177.84     20.61 o 
  24   0   9      289.47      318.37     41.00 o 
  26   0   9      795.71      804.48     53.64 o 
  28   0   9      227.09      221.17     28.10 o 
  30   0   9       77.15      125.05     49.80 o 
  32   0   9      124.30      122.92     26.50 o 
  34   0   9       12.69       21.54      9.32 o 
  36   0   9        0.61      -22.18     22.18 o 
   0   1   9     9143.73     9489.54     78.28 o 
   1   1   9      681.26      715.80     13.39 o 
   2   1   9      388.90      389.82      9.63 o 
   3   1   9      852.57      792.13     13.42 o 
   4   1   9     9038.43     9192.85    176.43 o 
   5   1   9     2335.62     2648.50     92.82 o 
   6   1   9     4194.89     4708.53     62.21 o 
   7   1   9     1148.87     1043.04     56.21 o 
   8   1   9      593.79      619.44     32.95 o 
   9   1   9     3600.21     3489.92    104.48 o 
  10   1   9     3217.97     3306.53    103.35 o 
  11   1   9     3812.97     4220.00    118.40 o 
  14   1   9     2096.51     2006.92     52.05 o 
  15   1   9      527.69      485.19     26.10 o 
  16   1   9     1162.29     1153.16     34.51 o 
  17   1   9      959.87      953.54     28.37 o 
  18   1   9     1580.50     1699.92     38.69 o 
  19   1   9       68.81       58.22      8.24 o 
  20   1   9        2.57       16.56      8.33 o 
  21   1   9       50.08       59.33     13.57 o 
  22   1   9      540.84      560.84     29.22 o 
  23   1   9       76.28       79.81     12.66 o 
  24   1   9      157.79      178.47     18.13 o 
  25   1   9       12.23        6.11      7.47 o 
  26   1   9      138.66      128.17     16.05 o 
  27   1   9      267.00      315.71     24.48 o 
  28   1   9       60.00       48.46     13.94 o 
  29   1   9       22.25       27.54     11.78 o 
  30   1   9       76.94       75.17     15.91 o 
  31   1   9       10.28        6.25     23.13 o 
  32   1   9       19.71       20.64     10.93 o 
  33   1   9       52.37       31.40     11.88 o 
  34   1   9        8.21        9.68      8.21 o 
  35   1   9        3.36       -8.47      8.47 o 
   1   2   9      883.23      928.95     20.67 o 
   2   2   9     3984.05     4215.89    109.12 o 
   3   2   9     2039.05     2063.39     77.22 o 
   4   2   9     3798.49     4363.70    112.97 o 
   5   2   9     2128.99     2184.73     42.95 o 
   6   2   9      635.15      699.76     25.21 o 
   9   2   9     1772.96     1811.87     35.63 o 
  10   2   9      486.53      511.12     19.60 o 
  11   2   9     4810.90     4634.77     63.08 o 
  18   2   9     1133.84     1024.48     50.69 o 
  19   2   9     1643.43     1412.52     59.78 o 
  20   2   9      851.47      765.02     44.38 o 
  21   2   9       67.61       41.19     11.00 o 
  22   2   9      267.80      254.94     21.16 o 
  23   2   9      179.99      162.97     28.77 o 
  24   2   9      119.31      149.83     17.11 o 
  25   2   9       22.62       37.36     14.39 o 
  26   2   9       59.92       47.72     20.00 o 
  27   2   9       39.55       40.08     18.06 o 
  28   2   9       20.41       10.75     11.33 o 
  29   2   9      263.63      275.73     29.18 o 
  30   2   9      108.50      139.64     21.72 o 
  31   2   9       17.57       21.58     11.29 o 
  32   2   9        4.96       -2.68      8.34 o 
  33   2   9       69.35       47.34     13.33 o 
  34   2   9       28.21       18.09     10.44 o 
  35   2   9       27.16       22.37     12.16 o 
   0   3   9      195.16      354.16     34.43 o 
   1   3   9     3257.34     3274.35     48.23 o 
   2   3   9      665.90      782.67     22.07 o 
   3   3   9     1042.18     1013.53     56.79 o 
   4   3   9      388.65      382.82     35.65 o 
  11   3   9      227.86      275.38     37.27 o 
  12   3   9      151.45      199.15     18.50 o 
  13   3   9      504.89      494.47     28.55 o 
  14   3   9      197.48      223.49     19.94 o 
  15   3   9      991.52      972.36     41.37 o 
  16   3   9      557.89      525.05     31.49 o 
  17   3   9     1827.73     1714.18     58.44 o 
  21   3   9       92.79      100.32     19.58 o 
  28   3   9        0.88       16.79     12.78 o 
  29   3   9       72.73       95.25     27.35 o 
  30   3   9       39.04       36.83     18.01 o 
  31   3   9       45.15       44.97     21.39 o 
  32   3   9        9.42       -8.95     12.46 o 
  33   3   9        8.10       21.42     10.81 o 
   1   4   9       38.97       56.74      5.47 o 
   2   4   9     1201.13     1228.49     38.81 o 
   3   4   9      545.45      594.18     27.42 o 
   4   4   9      190.61      185.59      9.57 o 
   5   4   9       56.66      101.96     15.26 o 
   6   4   9      366.53      337.30     40.18 o 
   7   4   9      121.60      114.08     16.85 o 
   8   4   9      130.37      147.77     31.10 o 
   9   4   9       85.50      105.37     18.73 o 
  10   4   9       39.79       33.95     17.91 o 
  15   4   9      158.64      182.99     21.72 o 
  16   4   9     1056.33     1075.87     52.19 o 
  17   4   9      496.83      429.96     33.57 o 
  18   4   9      335.64      414.46     32.93 o 
  19   4   9      231.73      226.75     25.01 o 
   0   5   9     1205.88     1231.84     28.27 o 
   1   5   9      161.18      155.19      9.80 o 
   2   5   9      205.37      184.07     11.62 o 
   3   5   9      373.73      383.36     16.97 o 
   4   5   9      858.92      835.55     25.25 o 
   5   5   9       22.01       33.06      6.94 o 
   6   5   9      534.89      606.90     25.10 o 
   7   5   9      137.45      130.38     14.58 o 
   8   5   9       36.39       45.09     13.33 o 
   9   5   9       99.52      114.01     26.40 o 
  10   5   9      131.59      144.22     29.24 o 
  11   5   9      317.80      362.48     43.96 o 
  12   5   9       55.34       92.15     25.43 o 
  13   5   9       22.11       47.01     19.54 o 
  14   5   9      263.61      270.94     40.28 o 
  15   5   9       67.36       74.15     23.66 o 
   1   6   9      150.00      127.93     11.14 o 
   2   6   9       77.60       87.31      9.41 o 
   3   6   9        2.49        3.84      4.66 o 
   4   6   9      136.55      152.98     14.19 o 
   5   6   9      127.76      121.79     13.02 o 
   6   6   9       41.61       74.02     10.77 o 
   7   6   9       46.09       64.05     11.64 o 
   8   6   9      292.51      367.42     24.94 o 
   9   6   9       95.62      105.55     13.66 o 
  10   6   9       33.90       24.55     15.37 o 
  11   6   9       30.47       62.18     23.76 o 
  12   6   9        6.49        5.26     12.94 o 
  13   6   9       91.07       84.54     24.62 o 
  14   6   9       51.54       99.11     28.10 o 
  15   6   9      108.43      134.66     31.32 o 
  16   6   9       14.37       17.28     15.02 o 
  17   6   9       12.56       19.69     16.60 o 
   0   7   9       49.97       68.86     14.12 o 
   1   7   9       10.41       18.92      5.57 o 
   2   7   9       31.48       44.54      8.56 o 
   3   7   9       23.84       21.70      8.89 o 
   4   7   9       19.05       36.24      9.34 o 
   5   7   9       82.59       77.86     11.88 o 
   6   7   9        5.95        5.11      5.48 o 
   7   7   9        4.02        5.86      7.81 o 
   8   7   9       48.92       66.49     12.12 o 
   9   7   9       12.51       23.27      8.01 o 
  10   7   9       92.75       83.05     14.91 o 
  11   7   9       42.92       79.49     14.18 o 
  12   7   9        1.98       20.87     11.12 o 
  13   7   9       15.15       21.71      7.85 o 
  14   7   9       37.15       48.59     15.43 o 
  15   7   9       16.52       10.11     17.01 o 
  16   7   9       40.06       59.83     26.49 o 
   1   8   9        3.13       41.91     16.99 o 
   2   8   9        1.03       14.46      9.70 o 
   3   8   9        0.73        8.95     10.38 o 
   4   8   9        3.18        4.32     10.80 o 
   5   8   9       23.59       40.85     18.65 o 
   6   8   9       29.90       46.20     21.26 o 
   7   8   9       11.65       10.36     16.11 o 
   8   8   9       34.29       78.44     26.70 o 
   9   8   9       36.10       39.16     20.65 o 
   0   0  10     1052.42      877.97     44.39 o 
   2   0  10     3574.31     3833.72     94.32 o 
   4   0  10     1706.02     1760.52     66.90 o 
   6   0  10     5678.73     5561.59    142.21 o 
   8   0  10     4343.77     4801.43    110.21 o 
  10   0  10     6464.18     6376.91    131.97 o 
  16   0  10     3018.10     3073.56    103.27 o 
  18   0  10      965.25     1096.99     51.09 o 
  20   0  10      765.66      730.09     51.11 o 
  22   0  10      124.56      143.16     26.83 o 
  24   0  10      115.06      119.32     19.19 o 
  26   0  10      821.56      904.03     50.01 o 
  28   0  10      298.00      301.38     30.43 o 
  30   0  10      210.50      223.43     27.83 o 
  32   0  10       60.00       76.29     20.37 o 
  34   0  10       37.36       30.91     30.50 o 
   1   1  10     3183.56     3341.98     34.92 o 
   2   1  10     1400.09     1353.91     18.96 o 
   3   1  10     1407.55     1476.04     26.62 o 
   4   1  10      127.88      153.72     11.44 o 
   5   1  10     4736.23     4998.33     59.80 o 
   6   1  10     2226.76     2657.28     80.34 o 
   7   1  10      970.18     1042.37     31.72 o 
   8   1  10      459.62      541.73     20.55 o 
   9   1  10      105.97       84.89     10.21 o 
  10   1  10     5694.19     6509.56    147.52 o 
  11   1  10     1888.23     1855.91     80.78 o 
  14   1  10      181.12      175.01     15.24 o 
  15   1  10     2207.85     2009.05     51.81 o 
  16   1  10      343.84      298.98     15.70 o 
  17   1  10     1259.41     1214.66     45.49 o 
  18   1  10      177.71      171.33     12.54 o 
  19   1  10      111.93      148.79     18.69 o 
  20   1  10      113.97      116.25     16.67 o 
  21   1  10      264.47      278.77     26.06 o 
  22   1  10      158.70      145.08     18.11 o 
  23   1  10     1070.21      963.28     39.61 o 
  24   1  10       22.74       16.63      8.36 o 
  25   1  10      974.58     1029.46     42.80 o 
  26   1  10      726.13      739.69     37.23 o 
  27   1  10       22.38       18.53      6.97 o 
  28   1  10       19.88       19.93      9.96 o 
  29   1  10      185.20      175.45     23.69 o 
  30   1  10        0.46        8.99      8.67 o 
  31   1  10      106.28      124.33     20.68 o 
  32   1  10       12.20        0.11      7.81 o 
  33   1  10       17.77       23.69     11.76 o 
  34   1  10       38.08       40.64     32.96 o 
  35   1  10      202.77      192.51     27.34 o 
   0   2  10      516.21      516.49     23.06 o 
   1   2  10     1662.92     1399.93     27.25 o 
   2   2  10      211.24      211.47     15.12 o 
   3   2  10     2227.39     2254.55     83.66 o 
   4   2  10      990.18      891.97     53.44 o 
   5   2  10     1133.91     1063.25     33.65 o 
   6   2  10      342.88      381.25     21.13 o 
   7   2  10     5684.85     5813.25     81.35 o 
   8   2  10     2024.49     2012.19     31.75 o 
   9   2  10      433.18      448.90     15.18 o 
  10   2  10     1695.17     1507.14     29.18 o 
  18   2  10     7304.64     6714.49    127.45 o 
  19   2  10      210.23      161.33     20.39 o 
  20   2  10       49.92       48.15     11.63 o 
  21   2  10      155.64      181.42     18.28 o 
  22   2  10      142.52      115.76     14.61 o 
  23   2  10      250.71      261.87     21.64 o 
  24   2  10      218.33      235.08     21.16 o 
  25   2  10       46.92       69.15     22.16 o 
  26   2  10        4.76       16.77     12.48 o 
  27   2  10      222.71      246.47     39.73 o 
  28   2  10      253.59      252.59     27.45 o 
  29   2  10       66.29       91.85     32.00 o 
  30   2  10        5.68       28.21     11.99 o 
  31   2  10      132.89      134.64     21.74 o 
  32   2  10       96.84       81.92     17.63 o 
  33   2  10       23.01       40.06     14.17 o 
  34   2  10        0.59        4.94      9.84 o 
   1   3  10      239.20      229.26     12.98 o 
   2   3  10     1387.76     1511.44     33.06 o 
   3   3  10      446.05      442.25     39.72 o 
   4   3  10      144.48      140.78     21.53 o 
  10   3  10      291.71      295.38     38.64 o 
  11   3  10      210.51      259.37     36.02 o 
  12   3  10      319.85      300.78     20.57 o 
  13   3  10      593.06      561.17     28.35 o 
  14   3  10      495.22      464.85     26.59 o 
  15   3  10     3054.03     2941.58     68.18 o 
  16   3  10      847.80      911.32     39.12 o 
  21   3  10      637.12      652.68     48.83 o 
  27   3  10       42.57       42.79     21.76 o 
  28   3  10       97.07       85.15     24.19 o 
  29   3  10       41.31       18.44     15.49 o 
  30   3  10        6.31       -8.51     11.96 o 
  31   3  10       22.56       34.50     17.98 o 
  32   3  10       18.68        8.48     15.09 o 
  33   3  10       16.15       40.36     14.07 o 
   0   4  10      417.80      503.41     31.56 o 
   1   4  10      207.26      229.47     10.79 o 
   2   4  10      336.53      286.61     12.19 o 
   3   4  10      225.58      198.72      9.15 o 
   4   4  10      657.29      676.77     20.39 o 
   5   4  10      744.02      768.86     60.24 o 
   6   4  10      928.95      961.79     68.09 o 
   7   4  10       91.46       89.21     23.29 o 
   8   4  10      124.72      122.90     27.10 o 
   9   4  10      103.47       93.84     23.55 o 
  10   4  10      689.53      638.20     58.73 o 
  14   4  10      995.72      924.85     46.18 o 
  15   4  10      182.62      186.63     20.89 o 
  16   4  10      240.05      250.44     24.27 o 
  17   4  10       76.28      110.25     16.50 o 
  18   4  10       30.05       31.77      9.03 o 
  31   4  10       35.77       44.40     22.59 o 
   1   5  10      545.69      490.82     18.14 o 
   2   5  10      522.25      585.85     22.67 o 
   3   5  10      447.10      458.25     20.74 o 
   4   5  10       93.83       79.69      9.76 o 
   5   5  10       30.34       17.05      6.17 o 
   6   5  10       28.75       31.04     12.35 o 
   7   5  10      125.09      127.55     30.13 o 
   8   5  10      366.01      326.05     44.86 o 
   9   5  10      950.33      939.37     75.73 o 
   0   6  10       88.34      139.78     28.73 o 
   1   6  10       92.69       80.38     12.53 o 
   2   6  10       63.26       66.55     11.36 o 
   3   6  10      352.90      326.66     24.19 o 
   4   6  10       42.05       39.57      8.58 o 
   5   6  10      296.26      292.39     21.39 o 
   6   6  10       52.06       86.97     11.65 o 
   7   6  10        6.63       30.21      8.80 o 
   8   6  10      295.32      302.89     23.25 o 
   9   6  10       83.61      101.45     13.98 o 
  10   6  10       92.41      110.54     28.22 o 
  11   6  10      292.88      244.39     39.23 o 
   1   7  10       15.50       23.57     11.00 o 
   2   7  10        5.04       12.65     20.52 o 
   3   7  10       24.06       21.15     15.64 o 
   4   7  10        5.49        2.62     21.54 o 
   5   7  10       77.91       59.21     11.25 o 
   6   7  10        6.45        7.24      5.67 o 
   7   7  10        2.42       -5.90      5.90 o 
   8   7  10       27.99       35.14      9.06 o 
   9   7  10        2.08        9.39      5.67 o 
  10   7  10       25.09       38.66     15.06 o 
  11   7  10        7.75       13.12      7.86 o 
  12   7  10      140.15      136.31     20.24 o 
  13   7  10       50.64       49.87     13.17 o 
  14   7  10       17.35       15.79      9.88 o 
  15   7  10       32.29       64.26     22.16 o 
   1   8  10        0.29        6.18      8.41 o 
   2   8  10        0.09        2.72      9.43 o 
   3   8  10        6.72        7.09     10.23 o 
   2   0  11     1708.71     1549.44     63.94 o 
   4   0  11      290.48      338.75     31.47 o 
   6   0  11    16767.01    16606.09    139.33 o 
   8   0  11      335.46      314.91     21.68 o 
  10   0  11     7635.57     8934.53    160.91 o 
  16   0  11     1533.25     1488.04     52.52 o 
  18   0  11       51.35       39.30     11.17 o 
  20   0  11      214.62      180.17     22.50 o 
  22   0  11     2698.19     2801.47     81.21 o 
  24   0  11       87.95       67.80     14.85 o 
  26   0  11       41.68       41.93     12.62 o 
  28   0  11       71.03       59.48     14.87 o 
  30   0  11      215.08      181.30     25.44 o 
  32   0  11       42.64       35.28     24.00 o 
  34   0  11       19.55       16.83     10.05 o 
   0   1  11      704.22      669.01     16.71 o 
   1   1  11     7607.86     7824.01     59.17 o 
   2   1  11       11.98        5.54      2.43 o 
   3   1  11     3698.32     3678.09     43.57 o 
   4   1  11     1008.94      990.55     26.94 o 
   5   1  11     3170.80     3221.53     49.75 o 
   6   1  11     7170.99     7930.67     76.42 o 
   7   1  11     5796.72     6668.79     72.22 o 
   8   1  11     2806.09     2814.20     48.30 o 
   9   1  11     1533.18     1591.09     45.98 o 
  10   1  11     1586.49     1974.84     52.27 o 
  11   1  11     1165.93     1178.17     65.99 o 
  12   1  11        4.69       16.13     10.84 o 
  13   1  11     3035.91     3249.51    100.87 o 
  14   1  11      631.00      703.46     49.40 o 
  15   1  11      636.74      689.22     22.54 o 
  16   1  11      838.56      868.18     42.57 o 
  17   1  11      134.10      139.37     11.01 o 
  18   1  11      254.57      303.88     15.99 o 
  19   1  11      482.92      544.98     34.78 o 
  20   1  11      181.46      213.66     22.92 o 
  21   1  11      861.84      795.49     43.73 o 
  22   1  11      167.18      173.55     17.70 o 
  23   1  11      411.07      435.04     27.59 o 
  24   1  11       74.92       78.08     12.88 o 
  25   1  11       74.16      119.05     16.02 o 
  26   1  11      279.00      313.42     24.88 o 
  27   1  11       55.96       48.13     11.02 o 
  28   1  11       48.02       53.15     11.79 o 
  29   1  11        4.00        7.02     18.41 o 
  30   1  11        6.24       -8.09      8.88 o 
  31   1  11       78.99       90.34     19.02 o 
  32   1  11        4.22       11.15     19.24 o 
  33   1  11       26.10       54.27     16.03 o 
  34   1  11        4.01       11.68      9.88 o 
  35   1  11       37.54       28.62     43.99 o 
   1   2  11     1129.76     1107.01     25.56 o 
   2   2  11     1014.33     1119.06     36.92 o 
   3   2  11     3168.75     3591.17    108.91 o 
   4   2  11      644.14      709.71     49.28 o 
   5   2  11      253.98      247.11     15.61 o 
   6   2  11     1766.62     1900.70     49.60 o 
   7   2  11      810.14      906.12     35.54 o 
   8   2  11      998.91      922.38     36.45 o 
  12   2  11      363.42      260.23     34.55 o 
  18   2  11      668.62      741.29     34.88 o 
  19   2  11     1204.44     1210.44     73.23 o 
  20   2  11     1422.30     1219.50     71.31 o 
  21   2  11       75.03      119.96     37.47 o 
  22   2  11       13.43       27.15     20.59 o 
  23   2  11      327.30      296.96     51.57 o 
  24   2  11      178.10      139.63     16.11 o 
  25   2  11       47.52       53.10     20.20 o 
  26   2  11        9.26       24.86     15.28 o 
  27   2  11       12.09       32.81     17.88 o 
  28   2  11       34.65       72.58     28.26 o 
  29   2  11      255.24      331.00     33.98 o 
  30   2  11       99.00      130.46     21.69 o 
  31   2  11        7.43       24.85     11.74 o 
  32   2  11        2.71       10.11      9.39 o 
  33   2  11       35.98       56.63     15.67 o 
  34   2  11       24.40       16.89     10.13 o 
   0   3  11      348.47      352.44     18.73 o 
   1   3  11       93.22      102.09      9.20 o 
   2   3  11      200.28      255.17     15.15 o 
   3   3  11       61.12       42.40     13.22 o 
   4   3  11      129.92       98.49     21.72 o 
   5   3  11      734.92      732.92     20.12 o 
   9   3  11      168.16      148.61     25.71 o 
  10   3  11      160.22      133.44     26.44 o 
  11   3  11       32.33       41.24      7.17 o 
  12   3  11      215.82      195.24     13.83 o 
  13   3  11     1070.17      964.70     34.68 o 
  14   3  11     2423.10     2441.17     56.19 o 
  15   3  11      713.34      752.07     32.55 o 
  21   3  11      134.50      148.28     23.21 o 
  26   3  11        9.07        5.65      9.16 o 
  27   3  11       65.15       63.81     22.45 o 
  28   3  11       62.70       57.86     20.66 o 
  29   3  11        5.87      -13.43     13.43 o 
  30   3  11        9.39       20.40     14.09 o 
  31   3  11       20.56       21.79     15.78 o 
  32   3  11       19.94       18.08      9.71 o 
   1   4  11      397.04      384.28     21.99 o 
   2   4  11       53.98       64.38     12.24 o 
   3   4  11      700.25      701.64     25.17 o 
   4   4  11      111.29      114.72      9.77 o 
   5   4  11     1396.44     1415.87     83.54 o 
   6   4  11      970.41      958.59     68.86 o 
   7   4  11      272.50      278.42     39.31 o 
   8   4  11      240.45      222.18     35.16 o 
   9   4  11      357.32      308.93     41.03 o 
  10   4  11      235.73      246.29     38.72 o 
  11   4  11      927.80      943.45     73.60 o 
  14   4  11      270.09      250.47     23.66 o 
  15   4  11      201.69      245.47     23.11 o 
  16   4  11       31.29       35.82      9.36 o 
  17   4  11       32.36       33.70      8.39 o 
  30   4  11       96.73      147.69     35.71 o 
   0   5  11        9.00       20.51      7.52 o 
   1   5  11      299.23      283.90     14.20 o 
   2   5  11       52.66       45.47      6.45 o 
   3   5  11      218.65      254.86     23.37 o 
   4   5  11       80.24       60.34      8.36 o 
   5   5  11      625.98      584.79     38.64 o 
   6   5  11      372.10      367.63     59.77 o 
   7   5  11      836.35      771.13     23.44 o 
   8   5  11      362.67      395.48     50.38 o 
   9   5  11      560.92      544.01     59.24 o 
  10   5  11       83.93      128.00     30.66 o 
   1   6  11       16.04       14.38     14.97 o 
   2   6  11       21.33        2.65      6.68 o 
   3   6  11       24.40       13.65      7.93 o 
   4   6  11      123.08      139.59     17.38 o 
   5   6  11      291.23      354.78     26.05 o 
   6   6  11       16.05       39.05     14.29 o 
   7   6  11       53.40       67.70     12.26 o 
   8   6  11       26.19       38.84     11.89 o 
   9   6  11       17.95       29.38     14.66 o 
  10   6  11       27.94       25.71     13.90 o 
   0   7  11       83.99       96.02     25.74 o 
   1   7  11       39.14       16.87      9.10 o 
   2   7  11        9.06       25.20     10.72 o 
   3   7  11        4.50       15.23      9.06 o 
   4   7  11        9.45       -0.34      8.01 o 
   5   7  11        1.24       -9.35      9.35 o 
   6   7  11       30.46       63.75     20.30 o 
   7   7  11        8.70        7.97     14.11 o 
   8   7  11       14.67        1.57      7.18 o 
   9   7  11        8.29        5.00      8.05 o 
  10   7  11        2.74        5.34      7.27 o 
  11   7  11       28.76       32.75     11.95 o 
  12   7  11       37.36       42.62     13.39 o 
  13   7  11       23.16       38.03     12.91 o 
  14   7  11       10.00       16.34     16.32 o 
   1   8  11        4.15      -10.02     12.14 o 
   2   8  11        5.22       12.63     14.60 o 
   3   8  11        4.45       26.63     17.87 o 
   4   8  11        0.73        0.38      8.51 o 
   0   0  12     1293.22     1373.34     61.86 o 
   2   0  12     1154.88     1183.72     58.58 o 
   4   0  12      149.89      189.49     25.19 o 
   6   0  12    15989.89    17034.93    212.89 o 
   8   0  12     4060.30     3936.26    198.40 o 
  10   0  12     5025.17     5102.10    126.15 o 
  12   0  12     2737.91     3187.99     84.32 o 
  14   0  12      384.33      431.48     39.63 o 
  16   0  12      797.86      949.73     42.84 o 
  18   0  12      394.02      468.96     31.73 o 
  20   0  12      494.57      473.84     33.41 o 
  22   0  12      292.14      291.54     30.49 o 
  24   0  12      200.37      217.67     25.38 o 
  26   0  12      347.58      281.33     29.14 o 
  28   0  12        4.81       13.38      8.38 o 
  30   0  12      209.60      228.25     28.09 o 
  32   0  12       38.92       53.59     15.59 o 
  34   0  12       19.52       22.20     12.15 o 
   1   1  12     5678.34     5813.22     71.29 o 
   2   1  12     1388.08     1550.81     28.45 o 
   3   1  12      921.46      944.72     22.98 o 
   4   1  12      244.50      243.26     12.18 o 
   5   1  12     1074.30     1167.92     27.53 o 
   6   1  12      224.81      285.82     15.18 o 
   7   1  12     1685.33     1710.52     46.58 o 
   8   1  12     1846.50     1899.77     51.09 o 
   9   1  12     1304.24     1541.42     46.81 o 
  10   1  12       62.23       64.74      9.67 o 
  11   1  12      141.85      166.72     16.26 o 
  12   1  12      135.08       73.46     11.93 o 
  13   1  12     1326.52     1187.57     89.47 o 
  14   1  12      407.08      404.49     37.51 o 
  15   1  12       19.54       31.51      5.62 o 
  16   1  12      244.64      222.24     13.00 o 
  17   1  12      290.72      254.86     14.29 o 
  18   1  12       98.32       98.48      9.22 o 
  19   1  12      487.28      490.27     33.54 o 
  20   1  12       22.55       16.80      8.88 o 
  21   1  12       21.02        8.72     11.75 o 
  22   1  12        4.18        5.17      6.11 o 
  23   1  12       34.35       30.99     11.91 o 
  24   1  12       45.08       42.43      9.93 o 
  25   1  12      290.67      251.66     22.27 o 
  26   1  12      367.40      395.15     27.87 o 
  27   1  12       72.30       74.21     13.05 o 
  28   1  12       32.62       28.72      9.20 o 
  29   1  12       22.46        4.66      5.68 o 
  30   1  12       36.07       44.68     13.99 o 
  31   1  12       68.73       74.61     17.90 o 
  32   1  12        1.37        9.84     12.35 o 
  33   1  12       10.80        8.37     20.76 o 
  34   1  12        6.64       12.86     11.08 o 
   0   2  12      984.85      964.90     35.54 o 
   1   2  12      889.55     1035.56     26.21 o 
   2   2  12      638.13      627.33     29.10 o 
   3   2  12     2867.90     2904.02    101.81 o 
   4   2  12      918.24      905.17     57.22 o 
   5   2  12      243.39      196.50     26.87 o 
   6   2  12      202.56      174.50     16.69 o 
   7   2  12      886.40      868.11     37.83 o 
   8   2  12     2705.88     2555.62     63.90 o 
  10   2  12     1081.99     1147.38     70.45 o 
  11   2  12        3.32      -15.11     15.11 o 
  12   2  12      569.86      495.48     49.07 o 
  13   2  12      290.06      244.89     35.04 o 
  16   2  12      209.09      306.71     37.28 o 
  17   2  12     1725.82     1577.80     82.11 o 
  18   2  12       43.75       90.24     22.28 o 
  19   2  12       50.06       32.90      8.46 o 
  20   2  12     1040.16     1054.47     43.44 o 
  21   2  12      213.33      198.82     23.12 o 
  22   2  12      352.19      386.20     25.37 o 
  23   2  12       27.94       20.98      8.55 o 
  24   2  12       22.49       36.43     17.10 o 
  25   2  12       52.52      110.86     28.20 o 
  26   2  12      118.18      124.63     28.80 o 
  27   2  12        1.39       11.20     14.99 o 
  28   2  12        5.66        1.94      7.15 o 
  29   2  12       70.49       71.16     16.69 o 
  30   2  12       26.77       37.54     13.67 o 
  31   2  12        2.46        4.86     25.86 o 
  32   2  12        3.42        3.66     10.05 o 
  33   2  12        1.78        6.31     16.32 o 
   1   3  12      169.87      201.15     13.82 o 
   2   3  12     1154.54     1093.25     31.58 o 
   3   3  12      523.14      586.08     49.65 o 
   4   3  12      513.59      529.53     46.48 o 
   5   3  12       32.76       23.01      5.03 o 
   6   3  12      372.53      400.52     18.63 o 
   7   3  12      239.17      178.17     29.65 o 
   8   3  12      148.20      126.15     24.78 o 
   9   3  12       72.79      235.77     36.06 o 
  10   3  12       57.37       44.46     18.50 o 
  11   3  12      615.97      611.26     22.36 o 
  12   3  12      371.73      383.84     26.90 o 
  13   3  12      699.65      734.38     24.99 o 
  21   3  12      103.31       86.44     18.27 o 
  24   3  12       33.07       68.38     23.03 o 
  25   3  12       10.48       46.12     21.98 o 
  26   3  12        5.53       14.68     16.35 o 
  27   3  12       58.33       91.01     27.64 o 
  28   3  12       67.51      112.36     29.90 o 
  29   3  12       13.20       36.90     19.02 o 
  30   3  12        8.16       14.83     13.76 o 
  31   3  12       10.84       24.43     17.44 o 
  32   3  12        3.82       15.28     14.18 o 
   0   4  12       17.13       36.68     11.71 o 
   1   4  12        2.50        3.95      4.57 o 
   2   4  12        3.97       14.17      6.50 o 
   3   4  12       87.52       96.53      8.76 o 
   4   4  12       98.76      118.15     10.62 o 
   5   4  12      223.61      192.41     33.21 o 
   6   4  12      785.96      705.14     62.49 o 
   7   4  12       49.36        4.08     14.29 o 
   8   4  12      328.88      309.74     42.77 o 
   9   4  12      206.09      244.69     38.05 o 
  10   4  12      436.69      492.40     53.65 o 
  11   4  12      270.34      266.17     39.68 o 
  12   4  12       32.68       68.84     25.49 o 
  13   4  12      104.69      132.99     15.66 o 
  14   4  12      197.81      216.55     20.35 o 
  15   4  12      352.32      357.24     25.59 o 
  16   4  12      485.03      542.82     31.48 o 
  29   4  12        2.40       -3.43     15.47 o 
  30   4  12        1.24       25.33     15.54 o 
   1   5  12       76.58       61.13      6.94 o 
   2   5  12       25.84       20.52      5.22 o 
   3   5  12      289.27      297.69     17.47 o 
   4   5  12      152.70      140.30     16.43 o 
   5   5  12      137.95      109.32     18.40 o 
   6   5  12      460.39      435.31     38.47 o 
   7   5  12       21.72       30.23     11.30 o 
   8   5  12      120.51      108.98     28.48 o 
   9   5  12      348.26      329.62     47.25 o 
  10   5  12       41.59       22.22     17.93 o 
   0   6  12        8.63        0.57     11.54 o 
   1   6  12       24.38       26.70     12.23 o 
   2   6  12        0.71       -5.60     10.10 o 
   3   6  12       75.90       64.59     11.54 o 
   4   6  12       12.80       18.65      9.02 o 
   5   6  12       24.48       47.82     11.78 o 
   6   6  12      324.14      363.32     26.98 o 
   7   6  12       47.63       51.95     10.99 o 
   8   6  12       14.69        5.11      5.66 o 
   9   6  12       87.74      149.08     30.23 o 
  10   6  12       50.82       67.72     23.22 o 
   1   7  12        8.21       -0.11      8.05 o 
   2   7  12       42.10       60.03     13.59 o 
   3   7  12       22.87       28.37      9.17 o 
   4   7  12       42.59       50.72     11.42 o 
   5   7  12       10.15       12.99      7.18 o 
   6   7  12       12.04        8.03      7.00 o 
   7   7  12       29.79       47.60     14.39 o 
   8   7  12       58.07       59.01     13.60 o 
   9   7  12       60.76       44.48     14.27 o 
  10   7  12        2.09       -0.22     13.43 o 
  11   7  12       11.94        7.95      8.42 o 
  12   7  12       26.25       17.03     26.22 o 
  13   7  12        0.56       23.02     10.55 o 
  14   7  12        3.58       15.96      9.64 o 
   0   8  12       10.18       33.17     16.90 o 
   1   8  12        6.94        3.58      7.23 o 
   2   8  12        1.70       13.61     17.27 o 
   3   8  12        2.26       -7.21     14.84 o 
   2   0  13     1229.83     1304.51     62.95 o 
   4   0  13     3084.16     3617.50    107.32 o 
   6   0  13      385.05      370.02     33.48 o 
   8   0  13     5561.18     5141.87    138.76 o 
  10   0  13      939.28      981.78     57.09 o 
  12   0  13      232.47      204.08     18.99 o 
  14   0  13      437.86      405.38     28.09 o 
  16   0  13      674.72      657.03     36.03 o 
  18   0  13       92.74      100.73     15.22 o 
  20   0  13      320.63      306.88     27.69 o 
  22   0  13      223.05      248.08     25.89 o 
  24   0  13      105.87      100.10     17.12 o 
  26   0  13      407.09      427.17     36.04 o 
  28   0  13       12.70       11.59     12.72 o 
  30   0  13       61.00      100.00     21.54 o 
  32   0  13      218.72      222.67     29.95 o 
  34   0  13       27.90       18.14     17.07 o 
   0   1  13      598.45      740.06     19.30 o 
   1   1  13     2350.14     2460.09     28.06 o 
   2   1  13        5.65        9.16      3.50 o 
   3   1  13      222.98      250.96     13.93 o 
   4   1  13     1027.37     1314.41     28.98 o 
   5   1  13      641.03      645.56     34.44 o 
   6   1  13      647.09      591.77     22.48 o 
   7   1  13      354.54      433.00     19.79 o 
   8   1  13     1214.96     1408.96     52.34 o 
   9   1  13       80.32       94.96     15.05 o 
  10   1  13     1175.79     1309.40     37.24 o 
  11   1  13      209.21      230.56     15.93 o 
  12   1  13       61.56       40.83     10.32 o 
  13   1  13      617.47      646.45     29.71 o 
  14   1  13     1138.56     1233.06     47.92 o 
  15   1  13      271.96      291.12     14.45 o 
  16   1  13      443.07      418.79     18.31 o 
  17   1  13      479.69      557.74     33.57 o 
  18   1  13      627.90      716.02     28.29 o 
  19   1  13      366.01      408.39     31.50 o 
  20   1  13      109.55      122.46     19.12 o 
  21   1  13      162.48      164.88     17.23 o 
  22   1  13       28.70       20.47      8.70 o 
  23   1  13       91.75      124.28     16.34 o 
  24   1  13      101.86       83.21     13.50 o 
  25   1  13       34.14       40.57     10.05 o 
  26   1  13       95.61       81.62     13.78 o 
  27   1  13       10.31       13.13     10.60 o 
  28   1  13        0.89        5.63     11.48 o 
  29   1  13      127.93      151.48     19.11 o 
  30   1  13       56.06       42.82     15.25 o 
  31   1  13       29.08       32.44     15.63 o 
  32   1  13       19.92        8.75     12.81 o 
  33   1  13      125.92      113.28     22.35 o 
  34   1  13       12.74        6.28      9.83 o 
   1   2  13      431.71      388.25     16.91 o 
   2   2  13     1555.75     1594.05     48.41 o 
   3   2  13      440.09      366.61     37.98 o 
   4   2  13      355.32      419.55     15.75 o 
   5   2  13     1096.15     1086.16     63.76 o 
   6   2  13      118.07       96.96     12.74 o 
   7   2  13      692.20      629.58     34.23 o 
   8   2  13      802.81      762.49     37.82 o 
   9   2  13     1140.97     1082.76     38.34 o 
  10   2  13      621.44      766.67     59.02 o 
  11   2  13       90.29       84.26     21.72 o 
  12   2  13      835.88      897.67     66.42 o 
  13   2  13      429.24      484.96     44.59 o 
  14   2  13      140.39      131.33     18.51 o 
  15   2  13     1201.93     1422.19     74.40 o 
  16   2  13      958.79     1041.73     65.50 o 
  17   2  13       40.20       81.77     24.73 o 
  18   2  13       92.49      128.36     26.55 o 
  19   2  13       38.68       48.94     12.74 o 
  20   2  13       55.82       62.88     12.27 o 
  21   2  13      325.77      363.32     41.93 o 
  22   2  13      140.50      132.56     14.97 o 
  23   2  13       18.72       33.52     17.79 o 
  24   2  13        7.11       13.01     10.28 o 
  25   2  13       28.06       32.95     19.04 o 
  26   2  13        5.08      -15.23     15.23 o 
  27   2  13       15.84       23.69     16.65 o 
  28   2  13       13.49       31.83     10.77 o 
  29   2  13       11.09       14.51     10.84 o 
  30   2  13       31.77       23.53     17.64 o 
  31   2  13       12.87       23.15     11.48 o 
  32   2  13       28.79       32.35     12.87 o 
  33   2  13       34.55       17.26      8.85 o 
   0   3  13     1753.95     1980.66     50.71 o 
   1   3  13      996.60      953.20     31.08 o 
   2   3  13      342.67      340.74     16.86 o 
   3   3  13      279.31      236.81     20.69 o 
   4   3  13      430.23      344.36     28.15 o 
   5   3  13     1200.37     1252.37     30.20 o 
   6   3  13      368.40      420.92     18.50 o 
   7   3  13      781.84      797.51     63.07 o 
   8   3  13      276.76      281.43     37.01 o 
   9   3  13      577.25      566.32     53.97 o 
  10   3  13      548.91      545.41     19.48 o 
  11   3  13      587.60      587.44     19.07 o 
  12   3  13      839.88      793.86     49.85 o 
  13   3  13       17.15       25.08     17.92 o 
  22   3  13       30.18       29.26     14.49 o 
  23   3  13      261.71      291.02     41.46 o 
  24   3  13      126.51      168.52     32.76 o 
  25   3  13       71.39       90.96     25.68 o 
  26   3  13       48.40       75.58     24.38 o 
  27   3  13       85.83      136.02     32.66 o 
  28   3  13        6.88       45.80     20.67 o 
  29   3  13       38.41       43.82     21.17 o 
  30   3  13      107.98      199.32     40.35 o 
  31   3  13        8.03        8.80     11.71 o 
  32   3  13        9.01        2.70      9.61 o 
   1   4  13       13.36        3.84      6.85 o 
   2   4  13      655.16      639.35     31.57 o 
   3   4  13      713.56      634.57     24.59 o 
   4   4  13      188.34      233.77     14.08 o 
   5   4  13      512.83      524.78     23.34 o 
   6   4  13       14.12       36.04     15.68 o 
   7   4  13      123.98      157.12     30.58 o 
   8   4  13      410.69      414.29     50.71 o 
   9   4  13      115.01       92.21     28.01 o 
  10   4  13       26.26       34.41     16.28 o 
  11   4  13      655.04      581.24     60.24 o 
  12   4  13      676.68      723.56     66.95 o 
  13   4  13      520.13      587.31     30.99 o 
  14   4  13       59.07       60.72     10.02 o 
  15   4  13      419.81      402.83     25.27 o 
  28   4  13       33.12        2.26     10.32 o 
  29   4  13        1.62        4.42     10.60 o 
   0   5  13      132.32      125.61     16.00 o 
   1   5  13       91.85       84.45      5.49 o 
   2   5  13       41.63       27.02      9.32 o 
   3   5  13       28.06       13.51      7.17 o 
   4   5  13      226.73      235.48     26.05 o 
   5   5  13      262.72      320.26     31.16 o 
   6   5  13      382.31      361.15     20.80 o 
   7   5  13      363.16      363.55     32.20 o 
   8   5  13      207.12      262.19     42.50 o 
   9   5  13       88.39       92.71     28.97 o 
  10   5  13        4.37       15.08     14.21 o 
  11   5  13      133.84      125.77     33.37 o 
   1   6  13       55.50       27.07     11.49 o 
   2   6  13       20.76       17.83      8.14 o 
   3   6  13       43.27       29.87      8.14 o 
   4   6  13       27.22       34.95      9.82 o 
   5   6  13        2.51        7.89      9.57 o 
   6   6  13        1.31        3.07      6.24 o 
   7   6  13       36.73       20.00      7.67 o 
   8   6  13        9.65       33.11     11.21 o 
   9   6  13      206.27      236.81     28.68 o 
  10   6  13       71.15       88.98     25.52 o 
   0   7  13       89.73       78.64     26.69 o 
   1   7  13       35.27       36.64     13.12 o 
   2   7  13        6.60       -2.65      8.85 o 
   3   7  13       46.69       44.77     10.66 o 
   4   7  13        6.17       -3.04      5.79 o 
   5   7  13       49.40       63.98     12.77 o 
   6   7  13       58.20       74.50     13.49 o 
   7   7  13       23.18       36.80     14.15 o 
   8   7  13        1.10        7.05      8.04 o 
   9   7  13       44.32       54.51     15.03 o 
  10   7  13       10.69       32.28     12.24 o 
  11   7  13        3.90       26.81     11.06 o 
  12   7  13        1.34       -2.47      6.68 o 
  13   7  13       21.96       33.08     12.13 o 
  14   7  13       24.43       46.42     14.46 o 
  15   7  13       35.83       57.75     23.03 o 
   0   0  14     1780.92     2072.11     83.05 o 
   2   0  14     2682.23     2588.66     93.03 o 
   4   0  14      493.92      639.90     46.69 o 
   6   0  14     4805.36     5171.55    125.62 o 
   8   0  14      143.53      148.02     11.18 o 
  10   0  14     4899.48     4922.18    110.81 o 
  12   0  14     2272.56     2335.35     52.63 o 
  14   0  14     6062.06     6762.59    146.13 o 
  16   0  14      363.46      337.34     27.72 o 
  18   0  14     1416.45     1522.35     58.55 o 
  20   0  14      163.83      125.04     26.12 o 
  22   0  14      406.08      442.03     34.39 o 
  24   0  14      297.78      348.83     32.16 o 
  26   0  14      126.84      121.33     19.99 o 
  28   0  14      176.74      204.44     28.83 o 
  30   0  14       96.68      153.61     25.03 o 
  32   0  14      220.29      217.25     29.54 o 
  34   0  14       93.37       71.59     26.44 o 
   1   1  14      725.88      772.04     16.36 o 
   2   1  14      263.14      296.97     13.65 o 
   3   1  14      135.93      126.48      9.39 o 
   4   1  14     1225.56     1200.40     33.41 o 
   5   1  14       80.70       57.92      8.79 o 
   6   1  14     2849.71     3248.66     62.65 o 
   7   1  14      532.23      595.54     30.07 o 
   8   1  14      688.12      753.82     28.42 o 
   9   1  14      149.43       99.77     13.97 o 
  10   1  14      526.40      460.30     21.83 o 
  11   1  14      826.75      883.37     27.40 o 
  12   1  14      396.71      497.04     21.16 o 
  13   1  14      303.59      275.90     19.49 o 
  14   1  14       52.24       53.76      9.63 o 
  15   1  14        2.33        3.99      4.63 o 
  16   1  14      191.26      196.88     11.80 o 
  17   1  14      376.74      322.95     15.00 o 
  18   1  14      155.34      148.25     18.27 o 
  19   1  14     1256.18     1231.69     53.94 o 
  20   1  14      378.56      439.47     35.01 o 
  21   1  14      112.47      118.00     15.18 o 
  22   1  14      895.91      939.03     40.51 o 
  23   1  14       17.89       26.80     11.43 o 
  24   1  14       55.86       48.49     11.10 o 
  25   1  14        2.94        0.79      7.40 o 
  26   1  14        0.22       -8.43      8.50 o 
  27   1  14        2.81       11.57     10.18 o 
  28   1  14       53.98       81.50     17.67 o 
  29   1  14       41.72       15.70      8.44 o 
  30   1  14       48.06       36.32     12.87 o 
  31   1  14        7.93       43.73     15.65 o 
  32   1  14       57.19       82.09     19.15 o 
  33   1  14       28.90       28.07     11.99 o 
   0   2  14      271.57      248.70     13.84 o 
   1   2  14      371.56      308.57     10.94 o 
   2   2  14       68.87       71.72      5.42 o 
   3   2  14      317.10      293.52     13.16 o 
   4   2  14      148.92      205.51     11.19 o 
   5   2  14      259.79      215.26     28.51 o 
   6   2  14      686.53      691.00     40.18 o 
   7   2  14       67.77       85.39     17.47 o 
   8   2  14     1496.19     1659.32     48.60 o 
   9   2  14      187.78      181.74     13.85 o 
  10   2  14      565.46      610.52     25.02 o 
  11   2  14      419.24      461.83     30.46 o 
  12   2  14      402.21      438.44     41.99 o 
  13   2  14      590.61      667.46     49.60 o 
  14   2  14     2930.17     3065.98     82.54 o 
  15   2  14      842.62      870.64     59.44 o 
  16   2  14     1334.29     1410.01     77.80 o 
  17   2  14      694.73      598.59     52.89 o 
  18   2  14      400.38      415.42     44.42 o 
  19   2  14      238.79      257.48     19.72 o 
  20   2  14       25.07       36.27      8.32 o 
  21   2  14      253.93      229.02     32.74 o 
  22   2  14      371.90      469.16     50.43 o 
  23   2  14      177.45      191.98     33.48 o 
  24   2  14        7.28       58.79     21.13 o 
  25   2  14       72.01       81.75     24.86 o 
  26   2  14      107.63      107.93     28.81 o 
  27   2  14      165.37      135.42     22.14 o 
  28   2  14       40.01       30.57     12.55 o 
  29   2  14        1.98       -0.35      6.98 o 
  30   2  14       21.36       16.34     10.08 o 
  31   2  14       37.11       25.63     11.91 o 
  32   2  14       88.17       74.23     18.84 o 
   1   3  14      664.86      761.05     29.02 o 
   2   3  14      179.55      214.60     13.90 o 
   3   3  14      333.11      341.92     17.90 o 
   4   3  14       10.44       13.13      8.17 o 
   5   3  14      919.10      969.32     45.18 o 
   6   3  14      381.22      371.75     19.37 o 
   7   3  14      678.24      569.62     23.37 o 
   8   3  14       24.08       -5.81     14.63 o 
   9   3  14      698.56      660.18     60.03 o 
  10   3  14      137.12       93.16     26.20 o 
  11   3  14      818.63      733.13     64.60 o 
  12   3  14      865.22      828.20     68.82 o 
  13   3  14      671.33      635.43     61.50 o 
  14   3  14       62.08       85.41     24.71 o 
  21   3  14      164.98      214.62     35.46 o 
  22   3  14      198.88      212.78     34.26 o 
  23   3  14       72.04       65.69     20.30 o 
  24   3  14       49.19       32.60     18.68 o 
  25   3  14      162.93      178.82     34.90 o 
  26   3  14       81.77       66.59     22.66 o 
  27   3  14       46.31       51.54     21.00 o 
  28   3  14       40.58       67.01     24.32 o 
  29   3  14       95.49      107.28     27.77 o 
  30   3  14       44.04       46.68     24.10 o 
  31   3  14       22.46       45.44     22.83 o 
   0   4  14     1051.47     1116.13     53.57 o 
   1   4  14      341.14      288.21     22.07 o 
   2   4  14       69.94       59.98      8.20 o 
   3   4  14        9.80        4.86      4.14 o 
   4   4  14      646.30      687.11     24.58 o 
   5   4  14       66.85       76.85      9.74 o 
   6   4  14      469.27      514.64     56.09 o 
   7   4  14       23.23       13.56     14.64 o 
   8   4  14      586.89      610.39     60.63 o 
   9   4  14      424.40      401.62     52.03 o 
  10   4  14      454.16      475.47     54.79 o 
  11   4  14       83.71       35.40     19.46 o 
  12   4  14      466.83      430.40     22.56 o 
  13   4  14      520.59      493.20     24.21 o 
  14   4  14      115.48      123.22     12.66 o 
  26   4  14       22.61       45.31     22.32 o 
  27   4  14      122.27      155.89     33.97 o 
  28   4  14      129.53      131.19     35.52 o 
  29   4  14       12.84       37.36     20.09 o 
   1   5  14       90.63       65.91      8.95 o 
   2   5  14       71.41       94.30     11.81 o 
   3   5  14       63.17       51.32     16.74 o 
   4   5  14      149.07      122.61     19.67 o 
   5   5  14      373.82      318.94     30.91 o 
   6   5  14      405.29      374.50     25.36 o 
   7   5  14      139.74      157.56     15.43 o 
   8   5  14      248.63      269.06     42.72 o 
   9   5  14       32.76       14.03     14.98 o 
  10   5  14      110.98      103.18     29.51 o 
  11   5  14        0.06      -15.11     16.44 o 
  12   5  14      135.40      117.04     30.21 o 
   0   6  14       90.59       85.24     20.21 o 
   1   6  14       15.28        7.51      7.26 o 
   2   6  14       10.24        6.56     10.30 o 
   3   6  14       20.18       24.54     10.55 o 
   4   6  14      216.46      238.85     23.26 o 
   5   6  14       76.80       94.01     15.28 o 
   6   6  14       11.34       17.16     13.55 o 
   7   6  14       59.52       38.55      9.90 o 
   8   6  14        4.08        3.87     20.72 o 
   9   6  14       72.75       44.60     13.64 o 
  10   6  14       59.13       68.85     21.74 o 
  11   6  14        1.71      -16.46     16.46 o 
   1   7  14        7.39       40.47     14.77 o 
   2   7  14       50.01       65.94     18.39 o 
   3   7  14        0.16       11.36      8.33 o 
   4   7  14        2.44       -6.66      6.66 o 
   5   7  14        8.77        6.02      6.86 o 
   6   7  14        9.29       11.91      7.07 o 
   7   7  14        2.66        0.45      7.19 o 
   8   7  14       43.19       68.20     17.20 o 
   9   7  14       14.41        3.60     17.57 o 
  10   7  14        2.81       14.18     11.24 o 
  11   7  14       18.41        3.38     10.01 o 
  12   7  14       19.19       28.85     18.49 o 
  13   7  14       39.47       12.83      8.81 o 
  14   7  14        0.06       22.34     16.31 o 
  15   7  14        4.76        1.82     12.45 o 
   2   0  15     1264.00     1398.47     70.90 o 
   4   0  15      147.28      139.76     24.55 o 
   6   0  15     1302.52     1351.09     32.90 o 
   8   0  15     1573.61     1547.96     35.85 o 
  10   0  15       19.31       82.11     19.39 o 
  12   0  15     2951.88     2884.37     59.78 o 
  14   0  15      482.81      529.50     26.70 o 
  16   0  15     1647.77     1631.52     59.92 o 
  18   0  15      147.11      200.42     22.46 o 
  20   0  15      213.65      215.99     24.05 o 
  22   0  15      148.35      133.76     19.85 o 
  24   0  15        1.02       -6.91      9.26 o 
  26   0  15       12.31        5.32      9.59 o 
  28   0  15      198.88      228.35     34.22 o 
  30   0  15       30.49       54.11     19.56 o 
  32   0  15      182.72      207.95     42.99 o 
   0   1  15       34.66       50.42      7.34 o 
   1   1  15      476.61      523.87     15.84 o 
   2   1  15      307.88      335.30     14.85 o 
   3   1  15        8.82       10.03      3.87 o 
   4   1  15      826.10      757.22     27.70 o 
   5   1  15     3368.29     3405.65    105.47 o 
   6   1  15      149.04      143.98     30.00 o 
   7   1  15      822.68      786.24     29.09 o 
   8   1  15     2117.40     1944.29     46.12 o 
   9   1  15     1486.93     1547.08     41.84 o 
  10   1  15      814.63      872.48     27.30 o 
  11   1  15      691.43      767.11     26.12 o 
  12   1  15      489.35      526.93     22.28 o 
  13   1  15      209.26      212.64     17.47 o 
  14   1  15      147.87      159.29     15.73 o 
  15   1  15      222.72      250.52     20.58 o 
  16   1  15      263.43      282.54     13.68 o 
  17   1  15     2342.45     2274.09     59.07 o 
  18   1  15      145.83      184.14     21.92 o 
  19   1  15      189.59      204.03     23.40 o 
  20   1  15      334.56      312.02     28.16 o 
  21   1  15      148.12      185.80     18.79 o 
  22   1  15       99.38      130.91     16.08 o 
  23   1  15       95.89      126.50     16.54 o 
  24   1  15        9.22        9.27      6.35 o 
  25   1  15       17.90       22.16      8.34 o 
  26   1  15        1.38        6.31      6.62 o 
  27   1  15       18.76       11.60      7.38 o 
  28   1  15       15.73       13.91      7.95 o 
  29   1  15       49.07       62.08     13.62 o 
  30   1  15       35.66       22.67     19.56 o 
  31   1  15        0.02       10.81     10.90 o 
  32   1  15       70.81       82.08     19.57 o 
  33   1  15       49.48       55.56     16.41 o 
   1   2  15      802.68      803.55     17.97 o 
   2   2  15      770.15      745.27     17.16 o 
   3   2  15      316.04      344.67     12.80 o 
   4   2  15      632.60      606.42     16.43 o 
   5   2  15       99.14       97.32     12.66 o 
   6   2  15      309.43      291.68     21.11 o 
   7   2  15      860.13      920.41     36.86 o 
   8   2  15      319.24      332.23     22.86 o 
   9   2  15        2.90        8.92      5.32 o 
  10   2  15       27.16       16.52      5.87 o 
  11   2  15      408.62      428.73     30.23 o 
  12   2  15      370.33      414.33     40.14 o 
  13   2  15       72.69      100.84     17.26 o 
  14   2  15      680.56      710.49     40.81 o 
  15   2  15     1610.19     1671.08     62.78 o 
  16   2  15       53.87       81.95     22.77 o 
  17   2  15      680.33      776.04     58.96 o 
  18   2  15       12.81       15.39     12.56 o 
  19   2  15       89.08       91.61     11.94 o 
  20   2  15       15.27       25.82      7.85 o 
  21   2  15        0.70        5.59     11.07 o 
  22   2  15       35.92       44.37     18.66 o 
  23   2  15      235.00      223.91     36.20 o 
  24   2  15      179.51      206.97     36.37 o 
  25   2  15      221.04      251.46     41.53 o 
  26   2  15       75.48       74.17     26.38 o 
  27   2  15       46.08       63.48     16.26 o 
  28   2  15       16.92       47.55     14.64 o 
  29   2  15       57.26       93.28     18.99 o 
  30   2  15       50.04       38.61     14.52 o 
  31   2  15       25.38        6.70     25.07 o 
  32   2  15       20.56       40.58     21.85 o 
   0   3  15      324.69      377.07     24.94 o 
   1   3  15       21.02       12.04      5.09 o 
   2   3  15       93.65      108.86     10.58 o 
   3   3  15      315.96      356.08     19.23 o 
   4   3  15      564.57      505.96     35.32 o 
   5   3  15      242.80      248.36     16.73 o 
   6   3  15      280.99      266.20     17.80 o 
   7   3  15       26.82       23.33     17.73 o 
   8   3  15      244.13      257.52     51.90 o 
   9   3  15        9.27       61.27     21.59 o 
  10   3  15      107.64       76.37     21.31 o 
  11   3  15      489.44      466.23     53.00 o 
  12   3  15      313.92      328.09     45.67 o 
  13   3  15      281.64      272.64     40.70 o 
  14   3  15      676.30      706.68     66.97 o 
  18   3  15      106.75      142.83     28.29 o 
  19   3  15       47.93       43.16     17.58 o 
  20   3  15       62.40       53.75     17.34 o 
  21   3  15       23.99       26.35     16.26 o 
  22   3  15       38.18       55.23     21.83 o 
  23   3  15      108.73      128.43     29.69 o 
  24   3  15      142.55      158.59     34.07 o 
  25   3  15       10.59       29.28     17.06 o 
  26   3  15       16.83       47.32     22.13 o 
  27   3  15      238.62      316.19     47.69 o 
  28   3  15       69.60       78.81     26.27 o 
  29   3  15        4.33        6.22     13.45 o 
  30   3  15       28.09       41.50     21.15 o 
   1   4  15      397.14      386.60     26.08 o 
   2   4  15      818.67      779.26     26.52 o 
   3   4  15       28.08       13.04      7.36 o 
   4   4  15       81.08       76.62      5.86 o 
   5   4  15      116.14      123.90     12.51 o 
   6   4  15      527.48      586.01     61.42 o 
   7   4  15       94.31       83.52     25.19 o 
   8   4  15      537.65      462.48     55.33 o 
   9   4  15      877.72      942.22     78.12 o 
  10   4  15     1107.68     1184.97     86.94 o 
  11   4  15        8.52       -7.54     11.45 o 
  12   4  15      110.55      110.87     10.40 o 
  13   4  15      375.50      346.79     17.31 o 
  25   4  15        2.99       -9.24     15.45 o 
  26   4  15      115.26      144.84     35.76 o 
  27   4  15       27.21       38.36     20.88 o 
  28   4  15       65.40       45.20     21.19 o 
   0   5  15       40.03       47.24      8.39 o 
   1   5  15      327.16      299.77     12.99 o 
   2   5  15       13.15        7.02      7.27 o 
   3   5  15      334.42      380.35     27.88 o 
   4   5  15      179.59      193.93     25.35 o 
   5   5  15      154.07      147.69     25.56 o 
   6   5  15      127.85      130.65     14.51 o 
   7   5  15      174.95      215.27     15.17 o 
   8   5  15      143.79      155.75     14.01 o 
   9   5  15       21.42       79.09     26.50 o 
  10   5  15      386.18      409.93     55.18 o 
  11   5  15       63.85       44.74     21.82 o 
  12   5  15       49.86       22.63     17.34 o 
   1   6  15       67.54      101.55     15.33 o 
   2   6  15       58.73       56.49     16.21 o 
   3   6  15       43.19       49.29     18.42 o 
   4   6  15       16.41       14.55      7.42 o 
   5   6  15       16.72       24.36      8.80 o 
   6   6  15       55.15       78.82     14.16 o 
   7   6  15       13.20        8.96      7.65 o 
   8   6  15        3.20        5.59     25.90 o 
   9   6  15       14.06       33.05     13.35 o 
  10   6  15        8.44        5.94      9.24 o 
  11   6  15      166.58      161.89     34.31 o 
   0   7  15        3.99       15.20     16.88 o 
   1   7  15       20.28       26.02     12.13 o 
   2   7  15       51.72       69.25     19.12 o 
   3   7  15       10.11        9.44      8.08 o 
   4   7  15       15.53       17.04     10.45 o 
   5   7  15       33.55       58.69     13.75 o 
   6   7  15       29.32       66.57     14.07 o 
   7   7  15       10.31       14.89      6.85 o 
   8   7  15       11.50       18.99     12.12 o 
   9   7  15        5.68        5.78     10.98 o 
  10   7  15       45.79       43.49     31.34 o 
  11   7  15        0.25       -8.68      8.68 o 
  12   7  15       33.54       40.25     14.20 o 
  13   7  15        5.91       15.76      9.96 o 
   0   0  16     6060.73     5645.30    146.62 o 
   2   0  16      337.96      316.28     24.78 o 
   4   0  16      326.76      343.67     19.79 o 
   6   0  16     1008.47      918.86     28.71 o 
   8   0  16     1414.19     1596.81     29.67 o 
  10   0  16     4636.64     4786.45    119.05 o 
  12   0  16       37.51       24.64      9.28 o 
  14   0  16      901.53      858.02     34.62 o 
  16   0  16       12.35      139.56     19.07 o 
  18   0  16      249.19      270.16     25.72 o 
  20   0  16        0.96        4.75      8.39 o 
  22   0  16      237.49      216.70     30.07 o 
  24   0  16       73.30       93.86     18.45 o 
  26   0  16       19.45       24.25     16.68 o 
  28   0  16       12.00        5.98     15.11 o 
  30   0  16       53.47      135.76     34.50 o 
  32   0  16      291.61      345.55     54.28 o 
   1   1  16      264.95      295.58     12.30 o 
   2   1  16       18.07        9.51      4.74 o 
   3   1  16      188.90      204.70     14.43 o 
   4   1  16      407.71      376.67     20.45 o 
   5   1  16      798.80      858.36     31.43 o 
   6   1  16     1539.06     1637.25     38.23 o 
   7   1  16     1196.91     1221.89     37.20 o 
   8   1  16      341.12      293.20     18.50 o 
   9   1  16      422.04      466.36     20.14 o 
  10   1  16      183.16      166.55     12.58 o 
  11   1  16      328.72      332.59     17.88 o 
  12   1  16       59.10       51.27      7.90 o 
  13   1  16      532.44      629.12     25.24 o 
  14   1  16       70.00       67.01     13.06 o 
  15   1  16      479.74      455.41     24.67 o 
  16   1  16       75.16      115.47     18.21 o 
  17   1  16      941.07      781.21     31.98 o 
  18   1  16       83.74      107.62     17.42 o 
  19   1  16       92.10      132.92     19.87 o 
  20   1  16       63.75       44.86     10.51 o 
  21   1  16      373.26      384.69     29.04 o 
  22   1  16       48.46       44.10     12.73 o 
  23   1  16       32.58       20.88     10.45 o 
  24   1  16        2.24        6.78     11.09 o 
  25   1  16        2.20        4.73      8.34 o 
  26   1  16       14.10       16.49      8.55 o 
  27   1  16       15.41        1.71      9.03 o 
  28   1  16        8.31        2.54      7.17 o 
  29   1  16        2.16       -3.50      8.59 o 
  30   1  16       28.42       66.34     14.09 o 
  31   1  16        2.13       11.57      9.36 o 
  32   1  16        1.25      -10.63     11.25 o 
   0   2  16     2187.79     2180.12     43.42 o 
   1   2  16      247.21      221.41     10.22 o 
   2   2  16      201.05      218.82      9.67 o 
   3   2  16     1119.46     1140.50     21.18 o 
   4   2  16     1457.61     1570.72     42.46 o 
   5   2  16      179.36      147.86     47.59 o 
   6   2  16      147.83      154.03     15.88 o 
   7   2  16      175.50      168.88     23.44 o 
   8   2  16       29.23       20.05      5.49 o 
   9   2  16      428.42      408.01     24.94 o 
  10   2  16      482.48      439.34     22.44 o 
  11   2  16      248.05      271.48     18.12 o 
  12   2  16        4.34        8.91      9.21 o 
  13   2  16      668.81      688.27     40.18 o 
  14   2  16     1799.12     1942.77     80.31 o 
  15   2  16       71.93      116.12     20.70 o 
  16   2  16      247.99      271.90     35.77 o 
  17   2  16      269.17      286.84     37.12 o 
  18   2  16      120.74      114.01     24.81 o 
  19   2  16       30.14       15.31      9.09 o 
  20   2  16       40.92       52.92     18.49 o 
  21   2  16       67.78       57.15     18.12 o 
  22   2  16      164.83      203.87     34.67 o 
  23   2  16       70.63       83.73     25.50 o 
  24   2  16       80.06       87.51     24.73 o 
  25   2  16       87.28       80.34     23.13 o 
  26   2  16       30.92       10.23     13.03 o 
  27   2  16       41.44       42.93     13.08 o 
  28   2  16        1.85        3.62      8.61 o 
  29   2  16        7.21        3.61     22.41 o 
  30   2  16       20.54       22.67     12.24 o 
  31   2  16       11.55       10.14     12.23 o 
   1   3  16       26.01       12.09      6.18 o 
   2   3  16      256.86      300.04     21.14 o 
   3   3  16      116.16      109.04     11.46 o 
   4   3  16       55.00       45.09      7.73 o 
   5   3  16      175.93      162.12     13.68 o 
   6   3  16      313.00      307.81     20.32 o 
   7   3  16      213.65      231.69     17.45 o 
   8   3  16      487.51      525.53     59.36 o 
   9   3  16       25.18        1.59     13.26 o 
  10   3  16      213.91      210.41     37.43 o 
  11   3  16     1638.51     1725.03    101.93 o 
  12   3  16      379.31      357.03     48.09 o 
  13   3  16      275.46      257.76     41.48 o 
  14   3  16       39.30       14.07     13.74 o 
  15   3  16       22.61       -5.91     15.95 o 
  16   3  16        3.68       18.56     14.35 o 
  17   3  16       89.71       86.01     22.49 o 
  18   3  16        6.99       10.49     11.63 o 
  19   3  16       41.80       37.82     17.94 o 
  20   3  16       66.10       49.79     19.23 o 
  21   3  16       85.38       82.77     23.44 o 
  22   3  16       37.34       57.53     21.99 o 
  23   3  16      102.29      154.72     33.40 o 
  24   3  16      141.53      164.02     33.45 o 
  25   3  16       22.87       31.00     18.18 o 
  26   3  16       19.63       16.77     16.89 o 
  27   3  16        0.98       15.85     16.75 o 
  28   3  16        1.18       -2.60     12.44 o 
  29   3  16       61.83       66.70     25.09 o 
  30   3  16       55.35       67.49     27.92 o 
   0   4  16      339.16      326.03     29.92 o 
   1   4  16       26.14       20.12      8.58 o 
   2   4  16       33.36       29.71      7.80 o 
   3   4  16       49.09       42.98      7.20 o 
   4   4  16      569.84      561.83     17.04 o 
   5   4  16       62.65       46.81      8.54 o 
   6   4  16       49.14       68.81     10.96 o 
   7   4  16        0.34      -16.75     16.75 o 
   8   4  16      499.99      426.78     52.55 o 
   9   4  16      260.53      305.99     44.98 o 
  10   4  16       65.36       46.32     19.45 o 
  11   4  16       26.16       24.76      4.71 o 
  12   4  16      179.70      199.92     38.15 o 
  13   4  16      115.64       54.93     19.38 o 
  14   4  16        5.87        7.83     11.02 o 
  23   4  16        7.89       22.06     15.23 o 
  24   4  16        4.09      -10.82     13.76 o 
  25   4  16       20.61       35.31     20.81 o 
  26   4  16       12.44       36.08     21.85 o 
  27   4  16       32.92       32.62     18.41 o 
   1   5  16      145.12      172.92     16.61 o 
   2   5  16        1.72       10.71      6.62 o 
   3   5  16      124.35      117.05     16.73 o 
   4   5  16       79.69       83.58     17.53 o 
   5   5  16      111.84      134.38     21.43 o 
   6   5  16      150.20      158.16     12.96 o 
   7   5  16      120.07      159.55     13.96 o 
   8   5  16      236.81      276.08     18.98 o 
   9   5  16       34.67       48.88     22.22 o 
  10   5  16      250.18      214.62     40.45 o 
  11   5  16       16.05       16.28     17.18 o 
  12   5  16       37.64        8.91     11.33 o 
  13   5  16       16.90       12.45     15.53 o 
   0   6  16      148.38      179.40     26.24 o 
   1   6  16      128.30      132.28     18.38 o 
   2   6  16       85.69       92.23     15.44 o 
   3   6  16       22.83       20.87     12.21 o 
   4   6  16        7.58       12.79      9.14 o 
   5   6  16       40.10       28.29     10.27 o 
   6   6  16       29.34       13.05     12.47 o 
   7   6  16       95.96       83.38     14.60 o 
   8   6  16       12.86        7.73     23.08 o 
   9   6  16       11.85        5.46     12.16 o 
  10   6  16        7.30       -6.62      8.78 o 
  11   6  16        2.09       16.52     10.90 o 
  12   6  16       20.99       18.17     16.17 o 
   1   7  16       37.95       51.25     16.70 o 
   2   7  16       48.87       51.31     15.63 o 
   3   7  16       11.39       24.22     10.05 o 
   4   7  16        0.94       -3.60      9.71 o 
   5   7  16       25.91       22.98      9.59 o 
   6   7  16        6.69        6.57     14.43 o 
   7   7  16       20.11       28.23     11.01 o 
   8   7  16       13.03        7.07      8.55 o 
   9   7  16        7.23        2.94      6.91 o 
  10   7  16        4.72        8.25      8.71 o 
  11   7  16        2.37       -0.93      7.60 o 
  12   7  16        3.13        0.68      8.70 o 
   2   0  17      270.89      264.07     16.62 o 
   4   0  17      637.50      638.21     27.67 o 
   6   0  17      328.13      274.41     14.43 o 
   8   0  17     1501.12     1682.49     43.69 o 
  10   0  17      157.27      178.58     26.83 o 
  12   0  17      101.78       82.62     13.93 o 
  14   0  17      458.35      444.79     31.54 o 
  16   0  17       54.98       33.31     13.49 o 
  18   0  17      159.27      144.01     20.06 o 
  20   0  17      186.43      195.60     23.73 o 
  22   0  17       62.49       41.28     33.63 o 
  24   0  17       89.24       76.75     17.06 o 
  26   0  17       93.44       69.67     25.44 o 
  28   0  17        7.53       -9.07     13.24 o 
  30   0  17        8.56        9.65     12.56 o 
  32   0  17        9.14       69.56     28.22 o 
   0   1  17     5907.14     6233.84    138.68 o 
   1   1  17      716.47      899.39     22.15 o 
   2   1  17      911.67      810.55     28.69 o 
   3   1  17      222.98      240.17     22.20 o 
   4   1  17      457.21      484.15     23.23 o 
   5   1  17      724.75      776.05     31.73 o 
   6   1  17      291.93      388.35     19.30 o 
   7   1  17     1074.34     1154.18     37.40 o 
   8   1  17       17.14       25.86      5.54 o 
   9   1  17      218.11      224.54     14.60 o 
  10   1  17      117.18      101.28     10.11 o 
  11   1  17      135.81      155.18     12.84 o 
  12   1  17     1120.28     1073.42     33.17 o 
  13   1  17       22.70       23.94      7.38 o 
  14   1  17      975.68      996.92     38.79 o 
  15   1  17      356.95      346.90     17.55 o 
  16   1  17      315.61      273.53     27.53 o 
  17   1  17      311.30      350.67     29.71 o 
  18   1  17       25.52       39.10     16.84 o 
  19   1  17      287.97      363.03     31.33 o 
  20   1  17      267.78      251.44     21.58 o 
  21   1  17        8.21       20.17      7.84 o 
  22   1  17        6.01        6.72      6.80 o 
  23   1  17       22.68       44.03     10.94 o 
  24   1  17       39.12       51.31     10.93 o 
  25   1  17       11.06        2.76     11.37 o 
  26   1  17       66.19       81.36     14.48 o 
  27   1  17       44.96       40.06     15.02 o 
  28   1  17        1.39        6.91      8.43 o 
  29   1  17        0.12        0.40      6.94 o 
  30   1  17       27.97       39.23     11.22 o 
  31   1  17       79.39       93.80     29.48 o 
  32   1  17       42.86       45.49     14.64 o 
   1   2  17       79.28       89.82      6.70 o 
   2   2  17      119.33      117.14      7.43 o 
   3   2  17     1186.24     1305.67     30.00 o 
   4   2  17       56.74      109.42     19.68 o 
   5   2  17      159.81      124.41     17.29 o 
   6   2  17       16.03       -0.34      5.08 o 
   7   2  17      115.62      103.65     13.98 o 
   8   2  17      252.46      235.53     16.27 o 
   9   2  17      188.62      175.03     14.60 o 
  10   2  17       40.69       27.53     12.80 o 
  11   2  17      990.96     1014.77     35.49 o 
  12   2  17      927.00      873.01     44.79 o 
  13   2  17      445.75      447.72     34.24 o 
  14   2  17       72.11       51.24     25.62 o 
  15   2  17      665.26      721.91     66.68 o 
  16   2  17       72.44      110.46     23.76 o 
  17   2  17       23.69       37.78     16.54 o 
  18   2  17       57.14       44.09     15.58 o 
  19   2  17        0.93        0.85      8.73 o 
  20   2  17       18.65       14.74     13.61 o 
  21   2  17      169.72      235.68     37.12 o 
  22   2  17      155.88      208.12     35.89 o 
  23   2  17       26.70       49.51     20.23 o 
  24   2  17       24.90      123.23     28.89 o 
  25   2  17       42.54       54.09     21.97 o 
  26   2  17       52.85       56.53     14.63 o 
  27   2  17       24.96       21.72     17.37 o 
  28   2  17       59.42       92.17     18.56 o 
  29   2  17        3.62       -0.04      8.67 o 
  30   2  17        2.16       -0.17     15.60 o 
  31   2  17        6.35       -2.11     16.90 o 
   0   3  17      164.16      163.23     17.37 o 
   1   3  17      256.87      269.91     16.29 o 
   2   3  17       63.39       83.82     13.07 o 
   3   3  17      263.83      265.02     13.08 o 
   4   3  17      391.10      437.49     15.94 o 
   5   3  17      386.46      397.35     14.60 o 
   6   3  17      638.40      608.11     16.37 o 
   7   3  17     1207.17     1350.26     44.13 o 
   8   3  17      308.11      340.58     22.25 o 
   9   3  17      236.66      261.64     19.84 o 
  10   3  17      277.35      252.11     41.89 o 
  11   3  17      808.64      884.06     74.14 o 
  12   3  17       70.55       66.17     14.62 o 
  13   3  17      157.60      162.19     21.17 o 
  14   3  17       77.44       57.29     14.12 o 
  15   3  17       49.87       52.88     13.52 o 
  16   3  17       56.92       60.32     18.63 o 
  17   3  17       89.86      100.95     23.84 o 
  18   3  17      235.60      265.61     39.18 o 
  19   3  17       20.58       11.42     11.70 o 
  20   3  17       18.68       25.22     15.11 o 
  21   3  17       41.54       54.85     19.78 o 
  22   3  17       50.76       31.42     17.27 o 
  23   3  17       24.53       20.23     17.26 o 
  24   3  17      120.75      138.92     31.76 o 
  25   3  17       57.25       31.44     18.20 o 
  26   3  17       24.62       29.81     19.28 o 
  27   3  17        0.54       18.59     13.32 o 
  28   3  17       26.51      100.76     30.16 o 
  29   3  17       78.47       83.17     27.64 o 
   1   4  17       33.21       16.76      8.29 o 
   2   4  17       54.73       59.48      8.40 o 
   3   4  17       69.30       74.70      9.57 o 
   4   4  17      264.59      315.58     13.84 o 
   5   4  17      326.88      282.10     13.00 o 
   6   4  17       43.60       45.44     14.69 o 
   7   4  17      654.31      597.63     63.12 o 
   8   4  17      287.76      318.31     48.14 o 
   9   4  17      491.29      441.98     55.44 o 
  10   4  17       57.06       69.85      6.62 o 
  11   4  17       80.11       58.75     22.13 o 
  12   4  17      103.50       98.50     27.67 o 
  13   4  17        0.56      -25.92     25.92 o 
  14   4  17        2.16      -19.12     21.39 o 
  21   4  17        2.87       26.17     17.20 o 
  22   4  17       11.73       19.42     17.11 o 
  23   4  17        1.88       11.92     10.64 o 
  24   4  17        6.15       -5.21     13.54 o 
  25   4  17       44.56       50.79     20.23 o 
  26   4  17        6.38       50.51     25.06 o 
  27   4  17       32.95       50.55     24.13 o 
   0   5  17      424.59      479.59     39.94 o 
   1   5  17      171.60      174.59     17.45 o 
   2   5  17       51.97       68.20     11.59 o 
   3   5  17        3.17        1.93      8.39 o 
   4   5  17       26.46       23.54     17.40 o 
   5   5  17        7.89       10.96      9.47 o 
   6   5  17       61.59       45.71     14.07 o 
   7   5  17        7.96        2.68      9.70 o 
   8   5  17      174.25      156.73     17.39 o 
   9   5  17       79.23       89.79     13.83 o 
  10   5  17       34.61       28.48     17.00 o 
  11   5  17       57.55       61.36     24.60 o 
  12   5  17       81.42       40.70     23.31 o 
  13   5  17       90.36      103.73     30.01 o 
   1   6  17      101.56      135.44     19.08 o 
   2   6  17       26.38       28.81     10.93 o 
   3   6  17       50.18       69.67     13.68 o 
   4   6  17       24.56       29.99     11.02 o 
   5   6  17       64.00       54.94     12.78 o 
   6   6  17       16.13        5.20      6.50 o 
   7   6  17       19.39       26.91      9.69 o 
   8   6  17       22.46       31.42     10.95 o 
   9   6  17        0.80       -3.27     11.64 o 
  10   6  17       45.69       91.39     38.02 o 
  11   6  17        6.92        4.87      7.57 o 
  12   6  17       21.36       24.63     16.44 o 
   0   7  17       44.01       43.17     22.28 o 
   1   7  17       66.75       49.95     20.50 o 
   2   7  17        5.29       12.29     12.10 o 
   3   7  17       28.65       14.01      9.37 o 
   4   7  17       22.57       24.19     10.32 o 
   5   7  17        6.92        7.96      9.25 o 
   6   7  17        2.39        2.24     11.48 o 
   7   7  17       15.95       -5.24     23.29 o 
   8   7  17        5.31       13.36      8.23 o 
   9   7  17        0.89       -9.63      9.63 o 
  10   7  17        4.87        1.05     10.30 o 
   0   0  18      416.33      456.42     26.62 o 
   2   0  18       18.70        6.17      8.46 o 
   4   0  18     3904.94     3561.60     93.60 o 
   6   0  18     1607.48     1616.55     35.66 o 
   8   0  18       94.08       82.65      7.77 o 
  10   0  18      400.52      449.23     30.43 o 
  12   0  18      327.20      399.60     30.00 o 
  14   0  18      405.44      425.87     31.78 o 
  16   0  18       85.71       55.60     17.97 o 
  18   0  18      521.24      555.24     56.94 o 
  20   0  18      245.58      214.60     34.82 o 
  22   0  18       33.61       65.25     23.07 o 
  24   0  18      349.44      362.30     48.93 o 
  26   0  18       80.90       82.27     27.85 o 
  28   0  18       50.96       44.91     21.67 o 
  30   0  18       56.16       49.42     22.34 o 
   1   1  18      477.89      444.67     18.49 o 
   2   1  18      768.71      764.01     28.89 o 
   3   1  18     2065.68     2164.59     48.79 o 
   4   1  18      113.94       96.30     23.73 o 
   5   1  18      142.31      103.91     22.07 o 
   6   1  18      269.74      259.19     18.17 o 
   7   1  18      613.62      620.35     39.88 o 
   8   1  18      109.00      144.52     12.21 o 
   9   1  18      767.69      707.20     26.19 o 
  10   1  18      124.35       88.47     10.15 o 
  11   1  18      109.70      113.13     11.28 o 
  12   1  18      112.43      113.61     11.20 o 
  13   1  18       26.28       15.31      5.62 o 
  14   1  18      283.40      280.34     18.15 o 
  15   1  18      273.93      257.86     12.10 o 
  16   1  18      473.89      580.63     31.53 o 
  17   1  18      410.36      504.10     35.87 o 
  18   1  18      361.72      358.25     34.88 o 
  19   1  18       20.15       46.28     11.35 o 
  20   1  18      412.79      389.62     27.15 o 
  21   1  18      218.10      229.21     21.49 o 
  22   1  18       47.29       31.38     10.25 o 
  23   1  18       42.43       38.18     11.98 o 
  24   1  18       68.77       53.68     17.09 o 
  25   1  18       95.71       88.86     14.78 o 
  26   1  18       88.21      100.02     15.84 o 
  27   1  18        3.30        0.95      9.04 o 
  28   1  18       17.34       15.85      9.95 o 
  29   1  18      221.35      262.57     26.71 o 
  30   1  18       14.98       22.37      8.92 o 
  31   1  18       43.79       43.18     15.24 o 
   0   2  18      503.54      498.58     22.32 o 
   1   2  18      817.34      961.69     21.57 o 
   2   2  18      357.21      338.76     15.54 o 
   3   2  18       57.13       51.72      6.54 o 
   4   2  18      462.43      498.22     36.08 o 
   5   2  18       27.12       22.91     16.88 o 
   6   2  18       65.93       66.68     10.20 o 
   7   2  18       48.77       50.51     13.04 o 
   8   2  18      133.42       79.10     13.03 o 
   9   2  18      270.98      265.93     19.32 o 
  10   2  18      291.86      267.86     18.63 o 
  11   2  18      189.62      160.89     15.09 o 
  12   2  18      347.70      332.34     21.52 o 
  13   2  18      517.55      570.82     38.18 o 
  14   2  18      543.23      474.58     37.88 o 
  15   2  18       26.71       66.85     15.40 o 
  16   2  18       83.43       63.74     14.22 o 
  17   2  18       67.00       61.74     18.31 o 
  18   2  18      114.68      129.13     26.63 o 
  19   2  18       56.47       57.28     19.59 o 
  20   2  18        8.10       -7.26     11.50 o 
  21   2  18       15.03       28.75     15.18 o 
  22   2  18       51.43       57.78     20.50 o 
  23   2  18      192.80      242.73     38.45 o 
  24   2  18      409.48      488.86     56.16 o 
  25   2  18        7.80       69.46     24.79 o 
  26   2  18       21.46       22.65     12.05 o 
  27   2  18       42.84       75.32     17.37 o 
  28   2  18       30.40       31.27     12.13 o 
  29   2  18       23.90       22.86      9.71 o 
  30   2  18        2.14       -9.55      9.91 o 
   1   3  18      270.88      308.09     12.57 o 
   2   3  18      113.47      102.25      7.98 o 
   3   3  18       86.94      122.23      9.21 o 
   4   3  18      426.43      396.15     16.10 o 
   5   3  18      483.75      475.50     13.21 o 
   6   3  18      174.41      197.44     14.88 o 
   7   3  18       14.60        5.77      5.67 o 
   8   3  18      147.28      138.98     12.82 o 
   9   3  18      603.30      679.02     27.55 o 
  10   3  18       34.65       45.33     14.92 o 
  11   3  18       90.48      108.44     17.21 o 
  12   3  18       20.88       62.79     14.53 o 
  13   3  18      252.51      223.58     25.26 o 
  14   3  18      289.53      251.27     26.34 o 
  15   3  18       96.38      108.70     27.20 o 
  16   3  18       22.36       16.14     19.13 o 
  17   3  18      105.56      100.03     23.43 o 
  18   3  18      130.79      137.00     27.67 o 
  19   3  18       44.30       65.70     21.34 o 
  20   3  18       27.41       48.13     21.29 o 
  21   3  18       40.20       46.98     19.39 o 
  22   3  18       62.57       75.86     22.21 o 
  23   3  18      101.82      127.61     31.14 o 
  24   3  18        5.27       19.21     16.47 o 
  25   3  18        5.90        4.18     12.09 o 
  26   3  18       32.66       39.78     21.46 o 
  27   3  18      140.96      190.39     40.47 o 
  28   3  18       80.84       62.74     24.02 o 
   0   4  18       51.66       71.93     15.96 o 
   1   4  18      196.00      195.24     20.19 o 
   2   4  18       25.76       17.49      6.76 o 
   3   4  18      164.56      141.84     16.20 o 
   4   4  18       25.00       30.32      4.98 o 
   5   4  18       31.60       30.66      9.67 o 
   6   4  18        6.28        6.38      3.85 o 
   7   4  18      169.44      180.63     17.88 o 
   8   4  18      664.85      702.36     69.89 o 
   9   4  18       71.10       62.04     22.07 o 
  10   4  18      246.65      352.12     51.36 o 
  11   4  18       57.82       56.93     25.58 o 
  12   4  18       65.68       50.85     22.30 o 
  13   4  18       64.22       56.19     23.34 o 
  14   4  18      220.21      165.49     37.09 o 
  15   4  18       54.39       95.38     29.43 o 
  18   4  18      114.01      111.82     26.74 o 
  19   4  18        9.14        4.44     11.83 o 
  20   4  18       70.98      106.54     28.06 o 
  21   4  18       45.99       60.58     20.95 o 
  22   4  18       56.39       72.11     23.22 o 
  23   4  18       49.01       31.86     19.14 o 
  24   4  18        8.47       52.01     22.93 o 
  25   4  18       19.07       10.68     13.98 o 
  26   4  18        3.97        8.10     14.27 o 
   1   5  18       81.43       89.20     13.99 o 
   2   5  18       27.51       32.42      9.45 o 
   3   5  18       32.44        7.05      8.78 o 
   4   5  18       46.95       39.93     18.82 o 
   5   5  18       31.23       26.51      9.51 o 
   6   5  18        9.08       -8.83     11.54 o 
   7   5  18       34.54       46.42     17.39 o 
   8   5  18      146.70      123.18     22.20 o 
   9   5  18       26.25       46.93     17.69 o 
  10   5  18      196.38      143.70     34.20 o 
  11   5  18       81.49      127.73     33.63 o 
  12   5  18      111.89      132.40     36.18 o 
  13   5  18       10.59       20.81     19.82 o 
   0   6  18      165.05      191.89     28.18 o 
   1   6  18       42.31       60.75     14.68 o 
   2   6  18        2.78       -4.68     12.99 o 
   3   6  18       19.69       18.64      9.99 o 
   4   6  18      139.17      166.64     21.34 o 
   5   6  18       10.25        9.50      8.08 o 
   6   6  18        7.68        4.99      7.36 o 
   7   6  18        2.87       -8.84      8.84 o 
   8   6  18       25.19        5.37     10.16 o 
   9   6  18        2.68      -11.03     11.03 o 
  10   6  18        7.76       -5.54     11.00 o 
  11   6  18       10.10       18.85     13.49 o 
  12   6  18        6.36        6.51     12.36 o 
  13   6  18       39.87       36.53     18.75 o 
   1   7  18        0.37       -7.98     12.83 o 
   2   7  18        9.17        1.04     19.23 o 
   3   7  18       18.59        8.52      8.76 o 
   4   7  18       11.00        3.93      9.38 o 
   5   7  18        3.85       -0.18      9.98 o 
   6   7  18       16.35       19.23      9.93 o 
   7   7  18       11.52       11.45      7.75 o 
   8   7  18        0.29       -1.73      8.02 o 
   2   0  19      212.19      172.63     14.49 o 
   4   0  19      754.24      900.56     29.28 o 
   6   0  19       95.78      151.67     12.30 o 
   8   0  19      736.27      788.72     24.07 o 
  10   0  19      746.89      743.33    126.09 o 
  12   0  19     4773.97     4931.24    116.08 o 
  14   0  19     1503.35     1574.18     67.88 o 
  16   0  19      582.22      563.53     53.00 o 
  18   0  19      462.64      492.44     51.71 o 
  20   0  19       74.55       90.37     24.50 o 
  22   0  19       99.00      103.79     27.95 o 
  24   0  19       32.27       30.75     17.98 o 
  26   0  19      149.43      143.99     32.47 o 
  28   0  19       33.34       42.57     21.66 o 
  30   0  19       33.51       29.79     21.32 o 
   0   1  19     6820.41     6927.04    192.45 o 
   1   1  19      836.59      847.69     25.81 o 
   2   1  19      480.33      459.17     23.20 o 
   3   1  19     1038.75     1143.16     31.07 o 
   4   1  19      287.01      256.53     20.78 o 
   5   1  19      158.58      171.16     19.01 o 
   6   1  19      945.16      903.91     45.90 o 
   7   1  19     1379.04     1423.16     36.66 o 
   8   1  19      522.10      414.20     20.51 o 
   9   1  19      803.37      802.04     28.58 o 
  10   1  19      608.10      633.55     25.74 o 
  11   1  19      188.49      227.20     16.96 o 
  12   1  19      353.33      328.53     19.33 o 
  13   1  19      199.14      191.38     15.17 o 
  14   1  19      298.88      330.88     20.12 o 
  15   1  19       90.66       65.88      6.68 o 
  16   1  19      227.07      211.45     19.74 o 
  17   1  19        6.92       11.91      9.73 o 
  18   1  19      118.91      116.96     15.21 o 
  19   1  19      184.85      169.12     19.53 o 
  20   1  19      161.71      164.88     18.47 o 
  21   1  19       66.13       90.45     14.04 o 
  22   1  19       16.00       10.36      8.41 o 
  23   1  19       74.42       80.95     14.12 o 
  24   1  19      185.99      213.80     29.62 o 
  25   1  19        6.70        9.64      7.56 o 
  26   1  19       49.71       56.20     12.99 o 
  27   1  19      205.55      242.20     25.24 o 
  28   1  19       77.16      116.24     29.01 o 
  29   1  19       92.47      104.62     18.48 o 
  30   1  19        3.75        7.68      7.43 o 
   1   2  19      724.80      806.16     24.36 o 
   2   2  19      901.87      999.02     27.58 o 
   3   2  19      454.30      475.45     19.31 o 
   4   2  19      131.36      178.63     15.23 o 
   5   2  19      260.34      250.83     26.38 o 
   6   2  19      601.93      571.93     29.02 o 
   7   2  19      146.44      154.52     14.31 o 
   8   2  19      808.95      776.42     31.09 o 
   9   2  19      334.35      283.11     19.54 o 
  10   2  19       50.51       40.82     14.36 o 
  11   2  19      305.67      345.59     22.05 o 
  12   2  19      177.64      202.47     17.39 o 
  13   2  19      111.39      103.95     18.04 o 
  14   2  19       85.47       70.70     21.66 o 
  15   2  19       44.47       35.95     11.12 o 
  16   2  19       44.27       60.65     30.28 o 
  17   2  19       31.74       26.84     13.15 o 
  18   2  19       77.39       94.47     22.87 o 
  19   2  19       51.36       88.61     22.38 o 
  20   2  19       59.60       72.44     20.95 o 
  21   2  19      109.60      127.44     29.24 o 
  22   2  19      121.45      164.01     32.20 o 
  23   2  19       35.19       24.43     14.21 o 
  24   2  19      161.99      153.34     32.86 o 
  25   2  19      114.42      142.76     23.26 o 
  26   2  19       45.17       27.16     11.87 o 
  27   2  19       47.20       61.53     17.05 o 
  28   2  19        5.19      -11.75     11.75 o 
  29   2  19       25.70       16.63     33.39 o 
   0   3  19       37.89       18.89      5.27 o 
   1   3  19       73.04       70.20      6.46 o
[truncated: 68,353 more chars]
